# Supplementary material for: 2,2′-[1,5-Bis(4-amino­phen­yl)-1,5-dihydro­benzo[1,2-d;4,5-d′]diimidazole-2,6-di­yl]diphenol
Source: Acta Crystallogr Sect E Struct Rep Online. 2011 Sep 17;67(Pt 10):o2666–7. doi: 10.1107/S1600536811036737 (PMC3201269; doi:10.1107/S1600536811036737)
Supplement: Supplementary file 1 [file e-67-o2666-sup1.cif]

##############################################################################
#                                                                            #
# This CIF contains the data in a paper accepted for publication in          #
# Acta Crystallographica Section E. It conforms to the requirements of       #
# Notes for Authors for Acta Crystallographica Section E, and has been       #
# peer reviewed under the auspices of the IUCr Commission on Journals.       #
#                                                                            #
# Full details of the Crystallographic Information File format               #
# are given in the paper "The Crystallographic Information File (CIF):       #
# a New Standard Archive File for Crystallography" by S. R. Hall, F. H.      #
# Allen and I. D. Brown [Acta Cryst. (1991), A47, 655-685].                  #
#                                                                            #
# The current version of the core CIF dictionary is obtainable from          #
# ftp://ftp.iucr.org/pub/cif_core.dic.                                       #
#                                                                            #
# Software is freely available for graphical display of the structure(s)     #
# in this CIF. For information consult the CIF software page                 #
# http://www.iucr.org/resources/cif/software.                                #
#                                                                            #
# This file may be used for bona fide research purposes within the           #
# scientific community so long as proper attribution is given to the journal # 
# article from which it was obtained.                                        #
#                                                                            #
##############################################################################
data_I
_audit_creation_method     SHELXL-97
_chemical_name_systematic
;
2,2'-[1,5-Bis(4-aminophenyl)-1,5-
dihydrobenzo[1,2-<i>d</i>;4,5-<i>d</i>']diimidazole-2,6-diyl]diphenol
;
_chemical_name_common     ?
_chemical_formula_moiety     'C32 H24 N6 O2'
_chemical_formula_sum     'C32 H24 N6 O2'
_chemical_formula_iupac     'C32 H24 N6 O2'
_chemical_formula_weight     524.57
_chemical_melting_point     ?
_symmetry_cell_setting     monoclinic
_symmetry_space_group_name_H-M     'P 21/c'
_symmetry_space_group_name_Hall     '-P 2ybc'
loop_
    _symmetry_equiv_pos_as_xyz
    'x, y, z'
    '-x, y+1/2, -z+1/2'
    '-x, -y, -z'
    'x, -y-1/2, z-1/2'
_cell_length_a     6.5181(3)
_cell_length_b     13.3206(7)
_cell_length_c     14.3081(7)
_cell_angle_alpha     90.00
_cell_angle_beta     91.680(4)
_cell_angle_gamma     90.00
_cell_volume     1241.77(11)
_cell_formula_units_Z     2
_cell_measurement_reflns_used     2702
_cell_measurement_theta_min     4
_cell_measurement_theta_max     27
_cell_measurement_temperature     298(2)
_exptl_crystal_description     prism
_exptl_crystal_colour     brown
_exptl_crystal_size_max     0.3
_exptl_crystal_size_mid     0.1
_exptl_crystal_size_min     0.1
_exptl_crystal_density_diffrn     1.403
_exptl_crystal_density_meas     ?
_exptl_crystal_density_method     'not measured'
_exptl_crystal_F_000     548
_exptl_absorpt_coefficient_mu     0.091
_exptl_absorpt_correction_type     none
_exptl_absorpt_process_details     ?
_exptl_absorpt_correction_T_min     ?
_exptl_absorpt_correction_T_max     ?
_exptl_special_details     ?
_diffrn_ambient_temperature     298(2)
_diffrn_radiation_type     MoK\a
_diffrn_radiation_wavelength     0.71069
_diffrn_radiation_source     'fine-focus sealed tube'
_diffrn_radiation_monochromator     graphite
_diffrn_measurement_device_type
;
Oxford Diffraction Xcalibur CCD
;
_diffrn_measurement_method     \w
_diffrn_detector_area_resol_mean     ?
_diffrn_reflns_number     15503
_diffrn_reflns_av_R_equivalents     0.0519
_diffrn_reflns_av_sigmaI/netI     0.0435
_diffrn_reflns_theta_min     3.73
_diffrn_reflns_theta_max     27.00
_diffrn_reflns_theta_full     27.00
_diffrn_measured_fraction_theta_max     0.997
_diffrn_measured_fraction_theta_full     0.997
_diffrn_reflns_limit_h_min     -8
_diffrn_reflns_limit_h_max     8
_diffrn_reflns_limit_k_min     -16
_diffrn_reflns_limit_k_max     17
_diffrn_reflns_limit_l_min     -18
_diffrn_reflns_limit_l_max     18
_diffrn_standards_number     2
_diffrn_standards_interval_count     ?
_diffrn_standards_interval_time     ?
_diffrn_standards_decay_%     ?
_refine_special_details
;
Refinement of <i>F</i>^2^ against ALL reflections. The weighted <i>R</i>-factor
<i>wR</i> and goodness of fit <i>S</i> are based on <i>F</i>^2^, conventional
<i>R</i>-factors <i>R</i> are based on <i>F</i>, with <i>F</i> set to zero for
negative <i>F</i>^2^. The threshold expression of <i>F</i>^2^ >
\s(<i>F</i>^2^) is used only for calculating <i>R</i>-factors(gt) <i>etc</i>.
and is not relevant to the choice of reflections for refinement.
<i>R</i>-factors based on <i>F</i>^2^ are statistically about twice as large
as those based on <i>F</i>, and <i>R</i>- factors based on ALL data will be
even larger.
;
_reflns_number_total     2702
_reflns_number_gt     1605
_reflns_threshold_expression     I>2sigma(I)
_refine_ls_structure_factor_coef     Fsqd
_refine_ls_matrix_type     full
_refine_ls_R_factor_all     0.1010
_refine_ls_R_factor_gt     0.0528
_refine_ls_wR_factor_gt     0.1036
_refine_ls_wR_factor_ref     0.1234
_refine_ls_goodness_of_fit_ref     1.021
_refine_ls_restrained_S_all     1.021
_refine_ls_number_reflns     2702
_refine_ls_number_parameters     190
_refine_ls_number_restraints     0
_refine_ls_hydrogen_treatment     mixed
_refine_ls_weighting_scheme     calc
_refine_ls_weighting_details
         'calc w=1/[\s^2^(Fo^2^)+(0.0516P)^2^+0.1714P] where P=(Fo^2^+2Fc^2^)/3'
_atom_sites_solution_hydrogens     geom
_atom_sites_solution_primary     direct
_atom_sites_solution_secondary     difmap
_refine_ls_shift/su_max     0.001
_refine_ls_shift/su_mean     0.000
_refine_diff_density_max     0.167
_refine_diff_density_min     -0.159
_refine_ls_extinction_method     none
_refine_ls_extinction_coef     ?
loop_
    _atom_type_symbol
    _atom_type_description
    _atom_type_scat_dispersion_real
    _atom_type_scat_dispersion_imag
    _atom_type_scat_source
    'C' 'C' 0.0033 0.0016
                         'International Tables Vol C Tables 4.2.6.8 and 6.1.1.4'
    'H' 'H' 0.0000 0.0000
                         'International Tables Vol C Tables 4.2.6.8 and 6.1.1.4'
    'N' 'N' 0.0061 0.0033
                         'International Tables Vol C Tables 4.2.6.8 and 6.1.1.4'
    'O' 'O' 0.0106 0.0060
                         'International Tables Vol C Tables 4.2.6.8 and 6.1.1.4'
_computing_data_collection
;
CrysAlis CCD (Oxford Diffraction, 2003)
;
_computing_cell_refinement
;
CrysAlis RED (Oxford Diffraction, 2003)
;
_computing_data_reduction
;
CrysAlis RED (Oxford Diffraction, 2003)
;
_computing_structure_solution     'SHELXS97 (Sheldrick, 2008)'
_computing_structure_refinement     'SHELXL97 (Sheldrick, 2008)'
_computing_molecular_graphics     'ORTEP-3 (Farrugia, 1997)'
_computing_publication_material
;
WinGX (Farrugia, 1999), PARST97 (Nardelli, 1995) and Mercury
(Macrae <i>et al.</i>,
2008)
;
loop_
    _atom_site_type_symbol
    _atom_site_label
    _atom_site_fract_x
    _atom_site_fract_y
    _atom_site_fract_z
    _atom_site_U_iso_or_equiv
    _atom_site_adp_type
    _atom_site_calc_flag
    _atom_site_refinement_flags
    _atom_site_occupancy
    _atom_site_symmetry_multiplicity
    _atom_site_disorder_assembly
    _atom_site_disorder_group
    O O1 -0.6794(3) 0.55326(12) 0.29326(12) 0.0681(5) Uani d . 1 1 . .
    H H1 -0.549(4) 0.5627(18) 0.3187(17) 0.082 Uiso d . 1 1 . .
    N N1 -0.2776(2) 0.35831(11) 0.44335(11) 0.0445(4) Uani d . 1 1 . .
    N N2 -0.3419(2) 0.51109(12) 0.38381(11) 0.0482(4) Uani d . 1 1 . .
    N N3 -0.3167(4) -0.02530(16) 0.60297(17) 0.0715(6) Uani d . 1 1 . .
    H H3A -0.295(4) -0.077(2) 0.5640(19) 0.086 Uiso d . 1 1 . .
    H H3B -0.424(4) -0.0300(19) 0.6421(19) 0.086 Uiso d . 1 1 . .
    C C1 -0.7197(3) 0.45382(16) 0.29194(14) 0.0492(5) Uani d . 1 1 . .
    C C2 -0.5877(3) 0.38185(15) 0.33432(13) 0.0446(5) Uani d . 1 1 . .
    C C3 -0.6341(3) 0.28103(16) 0.31968(15) 0.0534(6) Uani d . 1 1 . .
    H H3 -0.5461 0.2325 0.3448 0.064 Uiso calc R 1 1 . .
    C C4 -0.8066(3) 0.25088(17) 0.26907(15) 0.0593(6) Uani d . 1 1 . .
    H H4 -0.8327 0.1830 0.2593 0.071 Uiso calc R 1 1 . .
    C C5 -0.9399(3) 0.32224(19) 0.23309(16) 0.0618(6) Uani d . 1 1 . .
    H H5 -1.0591 0.3024 0.2009 0.074 Uiso calc R 1 1 . .
    C C6 -0.8976(3) 0.42242(18) 0.24457(15) 0.0582(6) Uani d . 1 1 . .
    H H6 -0.9891 0.4700 0.2203 0.070 Uiso calc R 1 1 . .
    C C7 -0.4052(3) 0.41599(15) 0.38676(13) 0.0449(5) Uani d . 1 1 . .
    C C9 -0.1660(3) 0.51705(14) 0.44101(13) 0.0444(5) Uani d . 1 1 . .
    C C10 -0.1229(3) 0.42139(14) 0.47848(14) 0.0438(5) Uani d . 1 1 . .
    C C11 0.0420(3) 0.40088(14) 0.53848(14) 0.0463(5) Uani d . 1 1 . .
    H H11 0.0676 0.3373 0.5630 0.056 Uiso calc R 1 1 . .
    C C12 -0.3013(3) 0.25779(13) 0.47880(13) 0.0410(5) Uani d . 1 1 . .
    C C13 -0.4253(3) 0.24106(15) 0.55365(14) 0.0481(5) Uani d . 1 1 . .
    H H13 -0.5027 0.2932 0.5777 0.058 Uiso calc R 1 1 . .
    C C14 -0.4337(3) 0.14674(16) 0.59246(15) 0.0552(6) Uani d . 1 1 . .
    H H14 -0.5182 0.1358 0.6427 0.066 Uiso calc R 1 1 . .
    C C15 -0.3202(3) 0.06807(15) 0.55872(15) 0.0502(5) Uani d . 1 1 . .
    C C16 -0.2049(3) 0.08554(16) 0.48043(17) 0.0604(6) Uani d . 1 1 . .
    H H16 -0.1349 0.0326 0.4535 0.072 Uiso calc R 1 1 . .
    C C17 -0.1923(3) 0.17967(16) 0.44203(16) 0.0560(6) Uani d . 1 1 . .
    H H17 -0.1099 0.1906 0.3910 0.067 Uiso calc R 1 1 . .
loop_
    _atom_site_aniso_label
    _atom_site_aniso_U_11
    _atom_site_aniso_U_22
    _atom_site_aniso_U_33
    _atom_site_aniso_U_12
    _atom_site_aniso_U_13
    _atom_site_aniso_U_23
    O1 0.0738(11) 0.0511(10) 0.0777(12) 0.0089(8) -0.0240(9) -0.0015(8)
    N1 0.0454(9) 0.0404(10) 0.0473(10) -0.0055(7) -0.0058(8) 0.0064(7)
    N2 0.0500(10) 0.0449(11) 0.0492(10) -0.0047(8) -0.0061(8) 0.0068(8)
    N3 0.0841(15) 0.0528(13) 0.0764(16) -0.0128(11) -0.0182(12) 0.0168(11)
    C1 0.0499(12) 0.0538(14) 0.0438(12) 0.0053(10) 0.0007(10) -0.0017(10)
    C2 0.0428(11) 0.0497(13) 0.0414(11) -0.0026(9) 0.0003(9) 0.0031(9)
    C3 0.0566(13) 0.0503(13) 0.0527(13) -0.0070(10) -0.0088(10) 0.0101(10)
    C4 0.0654(14) 0.0585(15) 0.0534(14) -0.0162(12) -0.0074(11) 0.0032(11)
    C5 0.0514(13) 0.0803(18) 0.0532(14) -0.0080(12) -0.0085(11) -0.0006(12)
    C6 0.0496(12) 0.0732(17) 0.0513(14) 0.0106(11) -0.0057(10) -0.0036(11)
    C7 0.0471(11) 0.0445(13) 0.0431(12) -0.0009(9) -0.0004(9) 0.0047(9)
    C9 0.0456(11) 0.0450(12) 0.0424(12) -0.0014(9) -0.0015(9) 0.0056(9)
    C10 0.0441(11) 0.0420(12) 0.0451(12) -0.0061(9) 0.0002(9) 0.0038(9)
    C11 0.0508(11) 0.0381(12) 0.0495(12) -0.0032(9) -0.0038(9) 0.0102(9)
    C12 0.0434(10) 0.0351(11) 0.0441(12) -0.0027(8) -0.0042(9) 0.0062(9)
    C13 0.0573(12) 0.0428(12) 0.0444(12) -0.0050(9) 0.0048(10) -0.0067(9)
    C14 0.0681(14) 0.0530(14) 0.0447(13) -0.0141(11) 0.0073(11) 0.0008(10)
    C15 0.0524(12) 0.0429(13) 0.0544(14) -0.0091(10) -0.0129(10) 0.0077(10)
    C16 0.0605(13) 0.0451(13) 0.0756(17) 0.0090(11) 0.0030(12) 0.0007(11)
    C17 0.0539(12) 0.0515(14) 0.0634(15) 0.0031(10) 0.0168(11) 0.0080(11)
_geom_special_details
;
All e.s.d.'s (except the e.s.d. in the dihedral angle between two l.s. planes)
are estimated using the full covariance matrix. The cell e.s.d.'s are taken
into account individually in the estimation of e.s.d.'s in distances, angles
and torsion angles; correlations between e.s.d.'s in cell parameters are only
used when they are defined by crystal symmetry. An approximate (isotropic)
treatment of cell e.s.d.'s is used for estimating e.s.d.'s involving l.s.
planes.
;
loop_
    _geom_bond_atom_site_label_1
    _geom_bond_atom_site_label_2
    _geom_bond_site_symmetry_2
    _geom_bond_distance
    _geom_bond_publ_flag
    O1 C1 . 1.350(2) ?
    O1 H1 . 0.92(3) ?
    N1 C7 . 1.378(2) ?
    N1 C10 . 1.395(2) ?
    N1 C12 . 1.442(2) ?
    N2 C7 . 1.334(2) ?
    N2 C9 . 1.391(2) ?
    N3 C15 . 1.395(3) ?
    N3 H3A . 0.90(3) ?
    N3 H3B . 0.91(2) ?
    C1 C6 . 1.390(3) ?
    C1 C2 . 1.413(3) ?
    C2 C3 . 1.391(3) ?
    C2 C7 . 1.460(3) ?
    C3 C4 . 1.379(3) ?
    C3 H3 . 0.9300 ?
    C4 C5 . 1.377(3) ?
    C4 H4 . 0.9300 ?
    C5 C6 . 1.372(3) ?
    C5 H5 . 0.9300 ?
    C6 H6 . 0.9300 ?
    C9 C11 3_566 1.386(3) ?
    C9 C10 . 1.407(3) ?
    C10 C11 . 1.383(3) ?
    C11 C9 3_566 1.386(3) ?
    C11 H11 . 0.9300 ?
    C12 C17 . 1.373(3) ?
    C12 C13 . 1.379(3) ?
    C13 C14 . 1.375(3) ?
    C13 H13 . 0.9300 ?
    C14 C15 . 1.378(3) ?
    C14 H14 . 0.9300 ?
    C15 C16 . 1.387(3) ?
    C16 C17 . 1.372(3) ?
    C16 H16 . 0.9300 ?
    C17 H17 . 0.9300 ?
loop_
    _geom_angle_atom_site_label_1
    _geom_angle_atom_site_label_2
    _geom_angle_atom_site_label_3
    _geom_angle_site_symmetry_1
    _geom_angle_site_symmetry_3
    _geom_angle
    _geom_angle_publ_flag
    C1 O1 H1 . . 108.4(15) ?
    C7 N1 C10 . . 107.06(15) ?
    C7 N1 C12 . . 130.96(15) ?
    C10 N1 C12 . . 121.10(15) ?
    C7 N2 C9 . . 106.63(16) ?
    C15 N3 H3A . . 113.7(17) ?
    C15 N3 H3B . . 109.8(16) ?
    H3A N3 H3B . . 118(2) ?
    O1 C1 C6 . . 117.47(19) ?
    O1 C1 C2 . . 122.94(19) ?
    C6 C1 C2 . . 119.6(2) ?
    C3 C2 C1 . . 117.61(18) ?
    C3 C2 C7 . . 123.25(18) ?
    C1 C2 C7 . . 119.06(18) ?
    C4 C3 C2 . . 122.0(2) ?
    C4 C3 H3 . . 119.0 ?
    C2 C3 H3 . . 119.0 ?
    C5 C4 C3 . . 119.4(2) ?
    C5 C4 H4 . . 120.3 ?
    C3 C4 H4 . . 120.3 ?
    C6 C5 C4 . . 120.3(2) ?
    C6 C5 H5 . . 119.9 ?
    C4 C5 H5 . . 119.9 ?
    C5 C6 C1 . . 120.9(2) ?
    C5 C6 H6 . . 119.6 ?
    C1 C6 H6 . . 119.6 ?
    N2 C7 N1 . . 111.48(16) ?
    N2 C7 C2 . . 121.87(17) ?
    N1 C7 C2 . . 126.65(17) ?
    C11 C9 N2 3_566 . 129.41(18) ?
    C11 C9 C10 3_566 . 121.67(17) ?
    N2 C9 C10 . . 108.92(17) ?
    C11 C10 N1 . . 130.18(17) ?
    C11 C10 C9 . . 123.91(17) ?
    N1 C10 C9 . . 105.91(16) ?
    C10 C11 C9 . 3_566 114.41(17) ?
    C10 C11 H11 . . 122.8 ?
    C9 C11 H11 3_566 . 122.8 ?
    C17 C12 C13 . . 119.79(18) ?
    C17 C12 N1 . . 120.46(17) ?
    C13 C12 N1 . . 119.65(17) ?
    C14 C13 C12 . . 119.50(19) ?
    C14 C13 H13 . . 120.3 ?
    C12 C13 H13 . . 120.3 ?
    C13 C14 C15 . . 121.7(2) ?
    C13 C14 H14 . . 119.2 ?
    C15 C14 H14 . . 119.2 ?
    C14 C15 C16 . . 117.68(19) ?
    C14 C15 N3 . . 121.4(2) ?
    C16 C15 N3 . . 120.9(2) ?
    C17 C16 C15 . . 121.1(2) ?
    C17 C16 H16 . . 119.4 ?
    C15 C16 H16 . . 119.4 ?
    C16 C17 C12 . . 120.1(2) ?
    C16 C17 H17 . . 120.0 ?
    C12 C17 H17 . . 120.0 ?
loop_
    _geom_hbond_atom_site_label_D
    _geom_hbond_atom_site_label_H
    _geom_hbond_atom_site_label_A
    _geom_hbond_site_symmetry_D
    _geom_hbond_site_symmetry_H
    _geom_hbond_site_symmetry_A
    _geom_hbond_distance_DH
    _geom_hbond_distance_HA
    _geom_hbond_distance_DA
    _geom_hbond_angle_DHA
    _geom_hbond_publ_flag
    O1 H1 N2 . . . 0.92 1.76 2.582(2) 147 yes
    C14 H14 Cg . . 4_566 0.93 2.60 3.514(2) 167 yes
data_global
_journal_date_recd_electronic     2011-09-07
_journal_date_accepted     2011-09-09
_journal_name_full     'Acta Crystallographica, Section E'
_journal_year     2011
_journal_volume     67
_journal_issue     10
_journal_page_first     o2666
_journal_page_last     o2667
_journal_paper_category     QO
_journal_coeditor_code     KP2351
_publ_contact_author_name     'Anita Blagus'
_publ_contact_author_address
;
Department of Chemistry
J.J. Strossmayer University, Osijek,
Franje Kuha\<ca 20
HR-31000 Osijek, Croatia
;
_publ_contact_author_email     'ablagus@kemija.unios.hr'
_publ_contact_author_fax     '385-31-495549'
_publ_contact_author_phone     '385-31-495532'
_publ_section_title
;\
2,2'-[1,5-Bis(4-aminophenyl)-1,5-dihydrobenzo[1,2-<i>d</i>;4,5-<i>d</i>']\
diimidazole-2,6-diyl]diphenol
;
loop_
    _publ_author_name
    _publ_author_footnote
    _publ_author_address
    'Blagus, Anita' .
;
Department of Chemistry
J.J. Strossmayer University, Osijek,
Franje Kuha\<ca 20
HR-31000 Osijek, Croatia
;
    'Kaitner, Branko' .
;
Laboratory of General and Inorganic Chemistry
Department of Chemistry
Faculty of Science
University of Zagreb
Horvatovac 102a
HR-10002 Zagreb, Croatia
;
