# Supplementary material for: 2,2′-[1,5-Bis(4-amino­phen­yl)-1,5-dihydro­benzo[1,2-d;4,5-d′]diimidazole-2,6-di­yl]diphenol
Source: Acta Crystallogr Sect E Struct Rep Online. 2011 Sep 17;67(Pt 10):o2666–7. doi: 10.1107/S1600536811036737 (PMC3201269; doi:10.1107/S1600536811036737)
Supplement: Supplementary file 2 [file e-67-o2666-Isup2.hkl]

# 
# h,k,l, Fc-squared, Fo-squared, sigma(Fo-squared) and status flag 
# 
data_I
_shelx_title ' Cu[3] in P2(1)/c' 
_shelx_refln_list_code          4 
_shelx_F_calc_maximum      189.78 
_exptl_crystal_F_000       548.00 
_reflns_d_resolution_high  0.7827 
 
loop_ 
 _symmetry_equiv_pos_as_xyz 
 'x, y, z' 
 '-x, y+1/2, -z+1/2' 
 '-x, -y, -z' 
 'x, -y-1/2, z-1/2' 
 
_cell_length_a     6.5181 
_cell_length_b    13.3206 
_cell_length_c    14.3081 
_cell_angle_alpha  90.000 
_cell_angle_beta   91.680 
_cell_angle_gamma  90.000 
 
_shelx_F_squared_multiplier     1.000 
 
loop_ 
 _refln_index_h 
 _refln_index_k 
 _refln_index_l 
 _refln_F_squared_calc 
 _refln_F_squared_meas 
 _refln_F_squared_sigma 
 _refln_observed_status 
   2   0   0     3605.56     3389.23     11.86 o 
   3   0   0     1374.89     1384.09      7.55 o 
   4   0   0      448.52      496.23      6.22 o 
   5   0   0       27.21       13.22      4.44 o 
   6   0   0        0.44        1.76      3.80 o 
   7   0   0       34.12       37.55      6.94 o 
   8   0   0       63.93       95.99      9.45 o 
   2   1   0     1039.58     1029.23      4.16 o 
   3   1   0      417.37      418.55      3.69 o 
   4   1   0       68.22       63.54      2.76 o 
   5   1   0        0.93        0.39      1.57 o 
   6   1   0      167.08      176.78      4.78 o 
   7   1   0        1.34        4.44      3.41 o 
   8   1   0        2.56        4.95      4.44 o 
   1   2   0       13.31       15.21      1.52 o 
   2   2   0     1212.52     1188.47      4.99 o 
   3   2   0      787.26      755.77      4.21 o 
   4   2   0      155.68      160.22      3.03 o 
   5   2   0      192.92      190.74      3.67 o 
   6   2   0       65.57       64.06      3.95 o 
   7   2   0        4.45        4.61      3.91 o 
   8   2   0        3.76        3.95      3.12 o 
   1   3   0      955.89      888.35      3.77 o 
   2   3   0       45.62       45.70      1.55 o 
   3   3   0       99.72      100.30      1.99 o 
   4   3   0       96.20       94.02      2.27 o 
   5   3   0      176.03      176.00      3.65 o 
   6   3   0       22.88       32.62      4.01 o 
   7   3   0        0.44        0.82      2.80 o 
   8   3   0       13.55       20.34      9.02 o 
   0   4   0      676.40      693.36     11.83 o 
   1   4   0      582.25      545.39     15.87 o 
   2   4   0     1504.73     1490.42      6.36 o 
   3   4   0      161.91      171.53      2.42 o 
   4   4   0       62.15       60.12      2.09 o 
   5   4   0       23.98       28.73      2.71 o 
   6   4   0      233.89      237.27      5.27 o 
   7   4   0        2.23       -0.28      1.96 o 
   8   4   0        3.49        4.04      9.35 o 
   1   5   0      215.27      216.18      2.61 o 
   2   5   0      234.61      240.43      3.57 o 
   3   5   0      362.22      404.51      4.07 o 
   4   5   0       66.55       68.28      2.45 o 
   5   5   0        0.46        1.17      1.49 o 
   6   5   0        1.19        2.52      2.67 o 
   7   5   0        1.36        6.27      6.99 o 
   0   6   0     1676.27     1626.34     37.17 o 
   1   6   0       30.65       38.22      3.86 o 
   2   6   0        1.10        0.10      0.90 o 
   3   6   0        2.49        5.33      1.60 o 
   4   6   0       64.43       67.29      2.77 o 
   5   6   0        0.57       -1.77      2.25 o 
   6   6   0       29.80       30.67      4.70 o 
   7   6   0        8.10       16.30      7.74 o 
   1   7   0      209.12      227.99      3.46 o 
   2   7   0      156.43      148.24      3.91 o 
   3   7   0        2.22        4.62      1.92 o 
   4   7   0       72.16       65.07      2.63 o 
   5   7   0        2.39        1.94      2.27 o 
   6   7   0       49.42       58.54      5.49 o 
   7   7   0        0.11        6.42      8.42 o 
   0   8   0        3.89        3.74      2.55 o 
   1   8   0      441.74      464.52      9.29 o 
   2   8   0        9.97        7.21      1.96 o 
   3   8   0        2.79        3.20      1.12 o 
   4   8   0        0.81        0.38      0.69 o 
   5   8   0       52.88       50.01      5.29 o 
   6   8   0        0.49        0.32      1.83 o 
   7   8   0       13.58       19.01      9.39 o 
   1   9   0      315.02      313.18      4.77 o 
   2   9   0       22.80       22.27      4.16 o 
   3   9   0       12.62       14.27      3.28 o 
   4   9   0      140.19      132.44      4.62 o 
   5   9   0      169.18      168.71      6.32 o 
   6   9   0       29.62       31.77      6.05 o 
   7   9   0        1.95        5.28      8.13 o 
   0  10   0      140.88      135.62      4.20 o 
   1  10   0      240.13      244.02      3.58 o 
   2  10   0      231.91      231.97      4.95 o 
   3  10   0       21.61       21.85      3.80 o 
   4  10   0       93.75       90.52      4.37 o 
   5  10   0       66.64       62.03      6.09 o 
   6  10   0        3.66        5.02      5.38 o 
   1  11   0      789.26      796.63      9.33 o 
   2  11   0      409.78      403.89      8.38 o 
   3  11   0       34.17       36.93      5.01 o 
   4  11   0       12.72       15.82      6.16 o 
   5  11   0        6.83        8.60      6.99 o 
   6  11   0        8.63        9.91      7.50 o 
   0  12   0      309.37      313.58      8.04 o 
   1  12   0       47.92       41.10      4.57 o 
   2  12   0        0.48        2.38      3.38 o 
   3  12   0       50.56       51.34      6.26 o 
   4  12   0       13.18       19.30      6.57 o 
   5  12   0        7.66       11.14      6.81 o 
   1  13   0       47.89       51.82      5.64 o 
   2  13   0        0.41        1.12      3.97 o 
   3  13   0        0.17        0.78      2.51 o 
   4  13   0       60.27       64.08      7.11 o 
   5  13   0        1.64        6.92      6.12 o 
   0  14   0        0.79       -4.08     20.39 o 
   1  14   0       20.37       24.25      7.27 o 
   2  14   0        1.47        1.58      2.75 o 
   3  14   0        2.92        2.55      4.88 o 
   4  14   0       23.04       20.79      8.76 o 
   1  15   0        1.26        0.18      3.04 o 
   2  15   0        7.79       10.23      9.20 o 
   3  15   0        1.70        2.67      6.12 o 
   0  16   0        3.30        8.24     14.19 o 
   1  16   0        5.40        6.27      9.88 o 
   2  16   0       12.57       10.35      9.67 o 
  -8   1   1        7.63       12.88      6.38 o 
  -7   1   1       57.52       55.13      5.00 o 
  -6   1   1        1.15        1.14      1.20 o 
  -5   1   1       52.38       48.31      2.35 o 
  -4   1   1      336.15      367.01      3.80 o 
  -3   1   1       31.39       33.96      1.57 o 
  -2   1   1        8.93       10.65      1.26 o 
  -1   1   1       43.86       23.92      6.70 o 
   1   1   1      903.81      717.24     59.76 o 
   2   1   1      905.17      832.77      4.26 o 
   3   1   1       43.17       49.37      1.97 o 
   4   1   1       14.48       18.59      2.18 o 
   5   1   1       18.43       18.88      2.81 o 
   6   1   1       18.78       18.06      4.07 o 
   7   1   1        2.50        8.17      5.03 o 
   8   1   1        7.65       14.75      6.01 o 
  -8   2   1        1.40        0.28      5.86 o 
  -7   2   1      112.63      123.27      5.67 o 
  -6   2   1        0.48        2.53      3.27 o 
  -5   2   1        7.53        4.11      1.35 o 
  -4   2   1      417.23      415.21      6.45 o 
  -3   2   1      170.36      172.86      2.13 o 
  -2   2   1      935.19      937.63      4.11 o 
  -1   2   1       34.95       37.20      1.09 o 
   1   2   1      694.90      746.29      9.40 o 
   2   2   1      250.29      265.92      2.46 o 
   3   2   1       51.31       54.83      2.40 o 
   4   2   1       28.60       24.89      2.10 o 
   5   2   1        7.87       14.43      3.03 o 
   6   2   1      503.41      534.87      7.16 o 
   7   2   1       15.59       23.60      4.76 o 
   8   2   1        1.94       10.81      7.03 o 
  -8   3   1        9.53        7.24      5.98 o 
  -7   3   1        0.28        3.95      5.73 o 
  -6   3   1      184.06      184.57      4.53 o 
  -5   3   1       12.03        7.38      1.80 o 
  -4   3   1       77.13       77.34      1.85 o 
  -3   3   1       88.45       92.42      1.79 o 
  -2   3   1        6.38        4.61      0.86 o 
  -1   3   1      315.62      331.78      2.64 o 
   0   3   1      246.88      288.43      2.14 o 
   1   3   1       94.33       97.30      3.14 o 
   2   3   1       23.89       32.50      1.61 o 
   3   3   1     1761.25     1836.53      9.50 o 
   4   3   1      112.72      119.09      2.61 o 
   5   3   1      267.94      280.66      4.05 o 
   6   3   1        7.15        9.39      3.79 o 
   7   3   1       18.21       24.07      6.06 o 
   8   3   1        0.26       -0.27      6.09 o 
  -8   4   1        5.70        8.26      8.97 o 
  -7   4   1       61.50       62.32      6.54 o 
  -6   4   1       10.07       10.03      3.78 o 
  -5   4   1       15.66       17.63      2.67 o 
  -4   4   1      136.92      145.69      2.46 o 
  -3   4   1     1538.97     1628.92      6.55 o 
  -2   4   1        0.04        0.46      0.55 o 
  -1   4   1       94.39       97.76      1.94 o 
   0   4   1      377.34      361.73      3.21 o 
   1   4   1      201.15      200.72      2.25 o 
   2   4   1       18.00       14.88      1.54 o 
   3   4   1        1.31        0.54      0.62 o 
   4   4   1      112.88      113.14      3.53 o 
   5   4   1       10.28       10.38      2.86 o 
   6   4   1       54.40       52.77      4.26 o 
   7   4   1        0.33        6.09      5.54 o 
   8   4   1        2.33        3.79     12.45 o 
  -7   5   1       15.28       16.38      6.15 o 
  -6   5   1       23.56       19.74      5.24 o 
  -5   5   1       23.94       26.61      3.08 o 
  -4   5   1        2.28        0.07      0.73 o 
  -3   5   1        0.05        1.55      0.95 o 
  -2   5   1      686.07      702.93      4.59 o 
  -1   5   1       14.77       21.94      2.60 o 
   0   5   1      238.93      247.24      2.87 o 
   1   5   1      385.96      420.77      3.28 o 
   2   5   1      320.17      355.91      2.99 o 
   3   5   1        0.18        0.01      0.81 o 
   4   5   1        3.90        3.74      1.48 o 
   5   5   1        3.94       10.02      2.74 o 
   6   5   1      148.91      158.90      5.04 o 
   7   5   1        8.87       13.85      5.54 o 
  -7   6   1        2.20        3.11      3.88 o 
  -6   6   1        2.00        1.89      3.78 o 
  -5   6   1       40.37       38.46      3.58 o 
  -4   6   1        1.15        1.79      1.00 o 
  -3   6   1      141.25      142.41      4.38 o 
  -2   6   1       76.22       68.38      2.66 o 
  -1   6   1     1135.20     1220.42      8.24 o 
   0   6   1      372.23      405.28      3.15 o 
   1   6   1      103.15      102.07      2.04 o 
   2   6   1        0.93        0.80      1.25 o 
   3   6   1       99.73      104.46      2.42 o 
   4   6   1        6.86        4.33      1.09 o 
   5   6   1        4.38        1.46      1.83 o 
   6   6   1        0.05        2.47      4.78 o 
   7   6   1        2.60        0.04      7.00 o 
  -7   7   1        0.23       12.67      7.66 o 
  -6   7   1        1.12        7.48      3.83 o 
  -5   7   1       36.00       32.02      3.69 o 
  -4   7   1      249.40      257.02      4.19 o 
  -3   7   1        1.02        4.42      2.58 o 
  -2   7   1      882.28      896.65      8.02 o 
  -1   7   1      879.95      909.86      4.95 o 
   0   7   1       58.66       65.08      2.81 o 
   1   7   1      654.20      729.62      6.08 o 
   2   7   1      248.21      252.46      4.07 o 
   3   7   1       11.83       14.49      1.86 o 
   4   7   1        8.92        0.68      1.62 o 
   5   7   1       31.19       33.45      4.73 o 
   6   7   1       29.31       29.55      6.88 o 
   7   7   1        2.73       -0.92      2.36 o 
  -7   8   1        0.06        2.52      6.00 o 
  -6   8   1       38.26       42.23      6.96 o 
  -5   8   1       48.76       54.00      4.45 o 
  -4   8   1       35.62       36.42      3.14 o 
  -3   8   1        6.06        6.14      2.22 o 
  -2   8   1       98.59      116.40      3.86 o 
  -1   8   1       23.14       18.58      1.75 o 
   0   8   1      371.15      413.90      3.46 o 
   1   8   1      201.81      201.85      2.63 o 
   2   8   1        1.24        1.21      1.77 o 
   3   8   1      182.78      165.95      3.48 o 
   4   8   1      517.65      526.65      7.71 o 
   5   8   1       15.69       17.13      5.32 o 
   6   8   1        3.69        2.58      3.10 o 
   7   8   1        8.22       10.31     12.19 o 
  -7   9   1        1.28        3.46      6.50 o 
  -6   9   1        5.01        6.99      6.00 o 
  -5   9   1        1.59        3.71      3.16 o 
  -4   9   1       59.22       60.35      3.66 o 
  -3   9   1        0.01        1.92      1.49 o 
  -2   9   1        0.12        0.14      1.18 o 
  -1   9   1      149.50      140.52      2.69 o 
   0   9   1      405.17      403.67      4.16 o 
   1   9   1      172.24      179.59      4.31 o 
   2   9   1       12.52        8.09      1.97 o 
   3   9   1      106.37       92.23      3.12 o 
   4   9   1      116.05      100.31      4.21 o 
   5   9   1        0.20        1.02      1.95 o 
   6   9   1       22.85       13.98      4.75 o 
   7   9   1       12.56       26.75     10.87 o 
  -6  10   1        0.02        1.35      6.11 o 
  -5  10   1        5.53        8.55      4.94 o 
  -4  10   1       38.18       33.00      5.14 o 
  -3  10   1      285.87      292.33      5.84 o 
  -2  10   1        0.08        1.65      3.44 o 
  -1  10   1      138.58      129.09      3.15 o 
   0  10   1       11.04        7.86      2.34 o 
   1  10   1       10.80        9.55      2.01 o 
   2  10   1        3.91        1.87      2.23 o 
   3  10   1      331.77      346.70      6.20 o 
   4  10   1       73.10       69.68      5.23 o 
   5  10   1       61.21       51.91      6.60 o 
   6  10   1        0.26       -0.58      8.82 o 
  -6  11   1        4.21        0.75      1.63 o 
  -5  11   1        9.46        9.86      5.40 o 
  -4  11   1       14.34       13.10      5.50 o 
  -3  11   1        0.43        0.24      2.07 o 
  -2  11   1       21.61       15.27      4.46 o 
  -1  11   1       56.13       56.09      3.87 o 
   0  11   1        0.02        1.41      2.78 o 
   1  11   1       71.68       64.17      4.09 o 
   2  11   1      691.84      721.76      9.61 o 
   3  11   1        1.04        0.24      2.19 o 
   4  11   1       73.09       67.87      5.45 o 
   5  11   1       36.70       31.35      6.15 o 
   6  11   1        3.13        6.80      6.94 o 
  -5  12   1        0.85        6.61      5.82 o 
  -4  12   1        7.18        6.07      7.87 o 
  -3  12   1       13.06        8.71      5.39 o 
  -2  12   1      174.68      188.29      5.95 o 
  -1  12   1      107.99       99.42      6.69 o 
   0  12   1      106.69       92.92      5.29 o 
   1  12   1       35.83       25.27      4.32 o 
   2  12   1       30.56       21.20      6.48 o 
   3  12   1       10.02        8.08      4.22 o 
   4  12   1        0.24        0.88      1.97 o 
   5  12   1        1.48        4.26      4.37 o 
  -5  13   1        2.05        0.99      2.73 o 
  -4  13   1        8.41       15.78      7.79 o 
  -3  13   1        1.71        2.39      4.63 o 
  -2  13   1      128.55      115.00      6.35 o 
  -1  13   1      104.54       93.02      5.80 o 
   0  13   1        9.98       12.65      6.12 o 
   1  13   1       10.05        5.09      5.58 o 
   2  13   1        6.52        4.57      4.99 o 
   3  13   1        0.01        4.34      4.47 o 
   4  13   1        3.53        6.94      6.43 o 
   5  13   1       26.13       26.51      6.77 o 
  -4  14   1       21.93       41.84     10.01 o 
  -3  14   1        0.01       -2.57      8.53 o 
  -2  14   1       26.54       22.31      6.95 o 
  -1  14   1        0.30       -2.49      6.97 o 
   0  14   1        0.16       10.03      7.94 o 
   1  14   1        4.23        8.32      9.16 o 
   2  14   1        0.58        0.80      9.58 o 
   3  14   1        0.31        0.46      5.35 o 
   4  14   1        2.46        0.47      4.26 o 
  -3  15   1       20.10       19.77      8.49 o 
  -2  15   1        5.14        6.72      8.72 o 
  -1  15   1        1.09        2.40     16.51 o 
   0  15   1        0.18        1.88     10.38 o 
   1  15   1        9.41        4.46      7.05 o 
   2  15   1        2.10        1.84      6.08 o 
   3  15   1        6.29        2.98      7.16 o 
  -2  16   1        0.79        1.36      6.40 o 
  -1  16   1        0.04        0.96      5.06 o 
   0  16   1        0.03       -4.76     13.15 o 
   1  16   1        0.24       10.07     12.18 o 
   2  16   1        1.70        1.04      3.31 o 
  -8   0   2        4.44       16.81     12.46 o 
  -7   0   2       52.52       55.30      6.39 o 
  -6   0   2      122.09      127.33      5.37 o 
  -5   0   2        2.68       -0.40      1.52 o 
  -4   0   2       43.62       38.59      1.96 o 
  -3   0   2      544.08      537.78      4.45 o 
  -2   0   2     1676.18     1666.18     13.93 o 
  -1   0   2      108.02       82.88      9.64 o 
   1   0   2        1.70        0.92      0.87 o 
   2   0   2     8037.24     7534.59     70.02 o 
   3   0   2       27.58       27.85      2.47 o 
   4   0   2       49.09       47.68      5.32 o 
   5   0   2       24.33       27.94      3.64 o 
   6   0   2        0.03        0.47      2.24 o 
   7   0   2       38.78       52.41      7.32 o 
   8   0   2        9.92       20.44      8.52 o 
  -8   1   2        0.19        1.89      2.36 o 
  -7   1   2        0.01        0.63      1.95 o 
  -6   1   2        3.22        1.12      1.74 o 
  -5   1   2        1.22       -0.97      1.46 o 
  -4   1   2       13.08        9.80      1.85 o 
  -3   1   2        5.64        6.21      1.42 o 
  -2   1   2     1238.74     1199.40      4.67 o 
  -1   1   2    12276.09    11279.65    238.23 o 
   1   1   2    10329.55     9912.64     60.74 o 
   2   1   2     1353.87     1288.72      8.42 o 
   3   1   2       41.94       37.50      2.77 o 
   4   1   2      109.41      100.09      2.85 o 
   5   1   2       48.45       49.62      3.11 o 
   6   1   2       10.26       10.77      3.86 o 
   7   1   2        0.32        4.89      3.41 o 
   8   1   2        6.30       13.85      4.94 o 
  -8   2   2        0.31        0.58      1.74 o 
  -7   2   2       52.90       60.70      5.07 o 
  -6   2   2      130.86      138.87      3.82 o 
  -5   2   2       34.29       32.73      2.24 o 
  -4   2   2      767.94      803.73      5.04 o 
  -3   2   2      107.13      104.19      2.21 o 
  -2   2   2        0.83        0.96      0.70 o 
  -1   2   2     1640.57     1650.31      4.73 o 
   0   2   2       72.00       50.89      4.52 o 
   1   2   2     1893.29     1727.70      9.51 o 
   2   2   2       17.67       31.43      2.19 o 
   3   2   2     2256.20     2437.56     16.33 o 
   4   2   2       85.59       82.90      2.78 o 
   5   2   2      278.54      281.30      4.62 o 
   6   2   2        1.76        2.59      1.66 o 
   7   2   2       24.50       26.45      4.74 o 
   8   2   2        1.64       18.76      7.83 o 
  -8   3   2        7.03        5.67      6.42 o 
  -7   3   2      189.17      201.98      5.88 o 
  -6   3   2       12.91       14.08      4.80 o 
  -5   3   2       34.83       31.06      2.37 o 
  -4   3   2        3.28        2.58      1.64 o 
  -3   3   2      100.00      108.74      1.98 o 
  -2   3   2      429.60      412.53      3.02 o 
  -1   3   2      196.05      199.57      1.98 o 
   0   3   2       10.27        8.11      0.83 o 
   1   3   2      456.47      444.75      3.42 o 
   2   3   2     1134.19     1166.76      4.53 o 
   3   3   2       63.44       62.61      3.97 o 
   4   3   2        8.13        3.69      2.68 o 
   5   3   2       27.50       23.39      2.74 o 
   6   3   2      352.28      351.49      6.15 o 
   7   3   2        9.75       13.33      4.84 o 
   8   3   2        0.40        5.47      7.10 o 
  -8   4   2        6.71       13.82      9.08 o 
  -7   4   2       22.94       26.97      5.06 o 
  -6   4   2        0.66        0.17      2.77 o 
  -5   4   2       78.63       77.86      3.04 o 
  -4   4   2      235.75      256.73      3.18 o 
  -3   4   2       48.63       49.97      1.33 o 
  -2   4   2      196.14      185.06      2.63 o 
  -1   4   2      935.56      922.25      4.11 o 
   0   4   2      475.39      434.52      4.58 o 
   1   4   2       16.42       22.67      1.61 o 
   2   4   2      195.49      178.51      2.19 o 
   3   4   2       63.60       73.20      2.21 o 
   4   4   2        2.75       13.29      4.56 o 
   5   4   2       11.85        8.63      2.78 o 
   6   4   2        0.30        7.01      3.34 o 
   7   4   2        2.11       13.60      7.11 o 
   8   4   2        0.47       -0.26      8.12 o 
  -7   5   2        2.94        1.69      3.91 o 
  -6   5   2        2.31        1.28      2.81 o 
  -5   5   2        6.96        3.45      2.00 o 
  -4   5   2        4.87        4.11      1.48 o 
  -3   5   2       23.39       23.09      1.37 o 
  -2   5   2        9.37       13.83      2.53 o 
  -1   5   2      387.33      392.75      4.39 o 
   0   5   2        1.63        1.45      0.94 o 
   1   5   2      154.58      155.70      2.48 o 
   2   5   2      343.66      339.86      2.77 o 
   3   5   2        1.50        3.10      1.38 o 
   4   5   2        9.33        6.93      2.27 o 
   5   5   2        2.94        4.18      1.66 o 
   6   5   2       42.24       42.79      4.53 o 
   7   5   2        5.40        6.85      8.92 o 
  -7   6   2        2.35        2.69      4.49 o 
  -6   6   2        7.79       10.98      5.28 o 
  -5   6   2        6.95       13.90      3.42 o 
  -4   6   2        0.00        3.60      1.38 o 
  -3   6   2      384.90      392.17      4.64 o 
  -2   6   2      267.32      272.78      3.19 o 
  -1   6   2      243.83      274.94      2.86 o 
   0   6   2       57.08       68.47      1.83 o 
   1   6   2      750.39      798.57      9.57 o 
   2   6   2      112.49      123.78      3.85 o 
   3   6   2       16.08       14.82      1.93 o 
   4   6   2       29.30       17.36      2.95 o 
   5   6   2       97.60       97.12      3.60 o 
   6   6   2        0.34       -0.05      3.43 o 
   7   6   2       20.15       18.03     12.41 o 
  -7   7   2        1.02        1.75      5.81 o 
  -6   7   2       13.56       16.74      5.28 o 
  -5   7   2       84.05       88.89      4.05 o 
  -4   7   2        0.10        2.42      1.98 o 
  -3   7   2        2.34        8.40      2.54 o 
  -2   7   2      292.16      323.04      4.93 o 
  -1   7   2      960.41     1069.76      6.93 o 
   0   7   2       80.02       87.65      3.45 o 
   1   7   2      193.06      206.92      4.05 o 
   2   7   2      145.71      145.80      2.58 o 
   3   7   2        0.06       -0.25      1.28 o 
   4   7   2      208.56      201.10      4.04 o 
   5   7   2       25.53       25.41      4.60 o 
   6   7   2       15.66       14.59      6.79 o 
   7   7   2        0.04       -4.67      7.19 o 
  -7   8   2       45.17       52.88      8.29 o 
  -6   8   2       39.09       36.22      6.29 o 
  -5   8   2      242.47      255.58      5.20 o 
  -4   8   2      388.46      406.42      6.67 o 
  -3   8   2        0.78        6.92      2.82 o 
  -2   8   2       11.70        9.46      3.18 o 
  -1   8   2       18.94       16.40      1.88 o 
   0   8   2      318.93      313.94      6.10 o 
   1   8   2      147.16      162.00      3.12 o 
   2   8   2       28.63       15.67      3.51 o 
   3   8   2      943.60      943.29      7.28 o 
   4   8   2      243.37      241.70      5.65 o 
   5   8   2       22.44       20.78      6.83 o 
   6   8   2        2.11        1.01      3.31 o 
   7   8   2        1.12       -0.07     27.36 o 
  -7   9   2        0.67        1.02      5.75 o 
  -6   9   2        9.39        6.42      4.12 o 
  -5   9   2      302.79      328.37      6.96 o 
  -4   9   2       42.35       44.03      4.06 o 
  -3   9   2      250.01      256.15      5.78 o 
  -2   9   2       89.95       88.64      4.00 o 
  -1   9   2       65.33       60.47      2.32 o 
   0   9   2       22.55       24.54      3.91 o 
   1   9   2       10.01       15.60      3.64 o 
   2   9   2      673.84      656.40      7.08 o 
   3   9   2       22.09       19.60      3.56 o 
   4   9   2       98.43       79.52      4.95 o 
   5   9   2        0.34        2.98      3.62 o 
   6   9   2        0.63        0.55      3.60 o 
  -6  10   2       14.08       14.91      6.34 o 
  -5  10   2       19.18       16.64      4.48 o 
  -4  10   2        2.11        3.50      3.04 o 
  -3  10   2        2.05        3.30      3.68 o 
  -2  10   2       69.16       70.70      3.97 o 
  -1  10   2      544.34      559.49      6.13 o 
   0  10   2       44.51       54.09      4.27 o 
   1  10   2        0.27        2.88      1.57 o 
   2  10   2        2.31        5.77      3.04 o 
   3  10   2       95.91       83.59      4.89 o 
   4  10   2        4.52        3.80      3.01 o 
   5  10   2       16.65       20.21      5.81 o 
   6  10   2       13.96        8.42      4.53 o 
  -6  11   2       13.89        7.78      4.50 o 
  -5  11   2        0.01        0.88      2.16 o 
  -4  11   2        1.43       -0.62      4.22 o 
  -3  11   2       20.68       14.10      4.33 o 
  -2  11   2       99.65       98.57      4.46 o 
  -1  11   2       62.65       60.30      3.92 o 
   0  11   2       18.50       25.84      4.63 o 
   1  11   2      744.91      799.48      9.09 o 
   2  11   2       11.54        8.77      4.28 o 
   3  11   2       27.71       21.22      5.45 o 
   4  11   2        3.86        6.41      5.10 o 
   5  11   2        3.02       10.63      5.80 o 
   6  11   2        2.91        4.86     10.18 o 
  -5  12   2        2.78       -0.34      7.14 o 
  -4  12   2        0.00       -0.22      4.63 o 
  -3  12   2       29.94       25.25      4.91 o 
  -2  12   2      111.89       97.99      5.64 o 
  -1  12   2       41.61       39.37      6.89 o 
   0  12   2      279.74      263.84      6.02 o 
   1  12   2      286.12      277.45      7.23 o 
   2  12   2        0.39        1.53      2.62 o 
   3  12   2        0.12        1.84      5.30 o 
   4  12   2        5.32        6.57      4.67 o 
   5  12   2        0.44        0.60      3.56 o 
  -5  13   2        0.01        1.28      3.16 o 
  -4  13   2        9.95        1.83      2.28 o 
  -3  13   2        0.01       -0.20      2.56 o 
  -2  13   2       11.88        9.74      8.29 o 
  -1  13   2       17.98       21.71      6.93 o 
   0  13   2        0.23        2.80      4.18 o 
   1  13   2        0.03        2.56      3.35 o 
   2  13   2        0.72        1.64      6.47 o 
   3  13   2        1.23        6.57      5.84 o 
   4  13   2        9.02       16.06      7.27 o 
   5  13   2        0.07        2.95      3.66 o 
  -4  14   2        0.53       -4.15      9.24 o 
  -3  14   2        6.65        7.46      8.38 o 
  -2  14   2       27.73       34.22      6.85 o 
  -1  14   2        5.10        3.27      4.20 o 
   0  14   2        6.22        7.22      7.62 o 
   1  14   2        4.10        3.76      6.83 o 
   2  14   2        5.24        6.73      6.68 o 
   3  14   2        0.00        0.29      4.02 o 
   4  14   2        0.71        0.31      4.27 o 
  -3  15   2        0.74        0.37      5.77 o 
  -2  15   2        0.02        0.42      1.71 o 
  -1  15   2        0.19        2.30      6.36 o 
   0  15   2        0.45        0.59      2.09 o 
   1  15   2        2.65        1.20     12.35 o 
   2  15   2        0.00        2.51      6.50 o 
   3  15   2       14.89       24.63      8.33 o 
  -2  16   2        3.16        4.35      6.55 o 
  -1  16   2       10.03        9.19     13.85 o 
   0  16   2        2.29       14.13     12.05 o 
   1  16   2       11.99       16.19     11.90 o 
   2  16   2        1.45        9.12     11.10 o 
  -8   1   3       20.08       26.07     10.98 o 
  -7   1   3       12.06       14.77      4.52 o 
  -6   1   3       45.83       46.37      3.15 o 
  -5   1   3       92.43       88.86      2.79 o 
  -4   1   3      784.16      802.01      4.91 o 
  -3   1   3        0.24       -0.22      0.36 o 
  -2   1   3       82.71       84.52      1.77 o 
  -1   1   3    28055.84    26984.78    112.93 o 
   0   1   3     1351.42     1343.88      5.59 o 
   1   1   3     3469.83     3182.92     10.39 o 
   2   1   3     4513.74     4151.27     18.50 o 
   3   1   3     1108.55     1247.42      8.99 o 
   4   1   3      665.41      652.09      5.80 o 
   5   1   3        0.31        4.15      2.68 o 
   6   1   3       48.40       51.91      4.18 o 
   7   1   3        3.52       13.75      4.31 o 
   8   1   3        0.00        6.85      5.22 o 
  -8   2   3        0.55        4.31      6.76 o 
  -7   2   3      174.38      193.40      5.80 o 
  -6   2   3       38.24       38.27      3.38 o 
  -5   2   3        0.05       -0.56      0.77 o 
  -4   2   3        2.02        0.17      0.68 o 
  -3   2   3       28.21       26.29      1.57 o 
  -2   2   3        8.89       10.27      1.14 o 
  -1   2   3     4202.92     4144.71     16.59 o 
   0   2   3       16.45        9.80      1.70 o 
   1   2   3     5373.88     5069.06     15.42 o 
   2   2   3      527.23      599.73      6.30 o 
   3   2   3      200.25      203.25      3.47 o 
   4   2   3       14.80        7.34      4.44 o 
   5   2   3        5.05        7.27      2.28 o 
   6   2   3       83.22       87.28      5.42 o 
   7   2   3        0.08       -0.09      0.99 o 
   8   2   3        7.43       10.85      6.66 o 
  -8   3   3        1.58        0.54      1.25 o 
  -7   3   3       17.52       17.88      5.23 o 
  -6   3   3        1.17        2.15      2.80 o 
  -5   3   3       37.25       33.34      2.17 o 
  -4   3   3       88.35       82.42      2.23 o 
  -3   3   3     1126.54     1158.80      6.22 o 
  -2   3   3        8.16        8.91      1.20 o 
  -1   3   3     1371.92     1455.74      4.68 o 
   0   3   3      239.83      221.53      2.75 o 
   1   3   3     1742.00     1567.96     39.63 o 
   2   3   3      160.44      161.59      3.60 o 
   3   3   3        2.88        7.63      1.82 o 
   4   3   3      102.09       88.48      3.25 o 
   5   3   3      958.43     1012.00      8.51 o 
   6   3   3        0.11        1.91      2.77 o 
   7   3   3       20.11       19.85      5.40 o 
   8   3   3        6.55       16.99      9.01 o 
  -8   4   3        4.76        0.87      4.63 o 
  -7   4   3        0.04       -1.42      3.84 o 
  -6   4   3       52.26       48.42      4.16 o 
  -5   4   3        6.37        3.44      1.61 o 
  -4   4   3        6.22        1.95      1.44 o 
  -3   4   3        8.52        5.80      0.97 o 
  -2   4   3      325.68      330.00      2.89 o 
  -1   4   3      418.38      396.39      3.08 o 
   0   4   3        1.05        0.58      0.74 o 
   1   4   3      769.23      724.48      5.08 o 
   2   4   3      859.71      881.78      5.07 o 
   3   4   3       52.76       56.44      2.23 o 
   4   4   3      168.21      180.51      4.36 o 
   5   4   3       31.34       36.18      3.14 o 
   6   4   3        0.39        2.37      3.94 o 
   7   4   3       45.85       47.52      7.10 o 
  -7   5   3       28.00       26.39      6.11 o 
  -6   5   3        7.30        9.18      4.30 o 
  -5   5   3        1.36        2.32      2.89 o 
  -4   5   3       21.45       23.37      2.25 o 
  -3   5   3      163.10      164.51      2.18 o 
  -2   5   3      187.73      192.35      3.28 o 
  -1   5   3      129.34      131.87      2.10 o 
   0   5   3        5.45        6.53      1.32 o 
   1   5   3      219.42      214.75      3.41 o 
   2   5   3       47.74       46.58      3.35 o 
   3   5   3        0.33        3.03      1.41 o 
   4   5   3        1.52       -0.18      2.09 o 
   5   5   3      118.48      110.08      4.65 o 
   6   5   3       14.82        9.29      3.81 o 
   7   5   3        3.41        0.62      5.15 o 
  -7   6   3        4.97        1.32      1.87 o 
  -6   6   3        1.68        2.43      2.49 o 
  -5   6   3       10.91       13.32      3.63 o 
  -4   6   3       43.68       43.15      3.18 o 
  -3   6   3       15.82       19.35      2.34 o 
  -2   6   3        7.23       10.25      2.15 o 
  -1   6   3      133.30      129.44      2.91 o 
   0   6   3     1184.68     1327.72      7.20 o 
   1   6   3       50.53       38.63      3.98 o 
   2   6   3      298.06      332.72      4.31 o 
   3   6   3        5.73        5.67      1.61 o 
   4   6   3       20.92       26.67      3.64 o 
   5   6   3        0.08        3.10      2.50 o 
   6   6   3       13.88       10.15      4.97 o 
   7   6   3        3.60        4.75     11.88 o 
  -7   7   3        2.66        9.33      6.50 o 
  -6   7   3        1.85        3.65      2.47 o 
  -5   7   3       31.43       40.14      3.70 o 
  -4   7   3        4.48        7.28      3.35 o 
  -3   7   3       20.50       21.11      2.88 o 
  -2   7   3      203.92      209.33      4.26 o 
  -1   7   3      179.76      196.09      2.61 o 
   0   7   3      454.88      469.50      5.40 o 
   1   7   3      235.88      227.77      4.54 o 
   2   7   3      188.09      201.54      3.74 o 
   3   7   3      282.54      279.34      3.54 o 
   4   7   3       72.57       56.27      3.61 o 
   5   7   3        1.02        0.07      1.89 o 
   6   7   3        0.00        2.10      2.91 o 
   7   7   3       11.86       18.81     11.96 o 
  -7   8   3        1.14        3.53      6.13 o 
  -6   8   3       28.19       26.89      6.22 o 
  -5   8   3       94.41       99.03      4.03 o 
  -4   8   3       71.95       60.10      4.09 o 
  -3   8   3        0.85        2.11      2.78 o 
  -2   8   3       41.14       42.66      4.57 o 
  -1   8   3       48.65       51.93      1.91 o 
   0   8   3       84.26       84.27      3.52 o 
   1   8   3        5.20        4.16      1.42 o 
   2   8   3       65.41       63.85      3.89 o 
   3   8   3       49.85       44.67      3.65 o 
   4   8   3       19.94        4.90      2.47 o 
   5   8   3       30.72       29.71      6.65 o 
   6   8   3        0.41       -1.98      8.55 o 
   7   8   3        0.07        2.79     12.09 o 
  -6   9   3       51.31       69.57      6.34 o 
  -5   9   3      103.03      108.19      5.01 o 
  -4   9   3        3.42        9.35      4.24 o 
  -3   9   3       46.44       50.28      5.08 o 
  -2   9   3       27.92       25.63      3.57 o 
  -1   9   3       25.16       27.16      2.52 o 
   0   9   3        6.66        5.94      1.50 o 
   1   9   3       74.06       65.50      4.40 o 
   2   9   3      124.43      125.37      5.31 o 
   3   9   3        0.09        2.56      3.15 o 
   4   9   3      241.82      241.43      6.02 o 
   5   9   3        6.48        1.75      2.55 o 
   6   9   3        3.62        4.50      5.55 o 
  -6  10   3       83.32       91.26     10.62 o 
  -5  10   3        0.47        1.05      3.11 o 
  -4  10   3       32.12       37.68      4.51 o 
  -3  10   3       36.02       37.01      3.91 o 
  -2  10   3      327.99      337.48      8.70 o 
  -1  10   3        6.93       11.82      3.70 o 
   0  10   3       35.11       26.45      3.78 o 
   1  10   3      498.92      505.38      6.76 o 
   2  10   3       76.83       69.62      4.44 o 
   3  10   3       42.55       46.78      4.99 o 
   4  10   3       57.44       49.83      5.40 o 
   5  10   3        2.53        2.11      4.89 o 
   6  10   3        5.62       -0.18      3.41 o 
  -6  11   3        4.86       10.93     12.39 o 
  -5  11   3       13.42       11.80      6.06 o 
  -4  11   3        0.06       -0.84      1.82 o 
  -3  11   3      189.30      198.40      6.62 o 
  -2  11   3      159.98      150.16      5.12 o 
  -1  11   3       42.34       37.90      4.56 o 
   0  11   3       13.72       15.98      3.67 o 
   1  11   3      148.48      155.96      4.70 o 
   2  11   3        1.95        3.89      2.86 o 
   3  11   3       46.66       44.33      5.26 o 
   4  11   3       33.12       25.97      6.30 o 
   5  11   3        0.49        1.40      5.13 o 
   6  11   3       22.84       30.94      8.79 o 
  -5  12   3        1.28        3.10      6.39 o 
  -4  12   3        0.82       -0.29      6.89 o 
  -3  12   3       42.29       36.84      6.17 o 
  -2  12   3      124.21      127.39     10.35 o 
  -1  12   3       93.55       80.25      6.42 o 
   0  12   3      678.83      716.24     10.47 o 
   1  12   3        3.10        9.12      6.51 o 
   2  12   3        0.02        2.87      2.21 o 
   3  12   3       24.40       28.39      5.76 o 
   4  12   3        0.29       -0.41      4.74 o 
   5  12   3        0.35        0.88      6.71 o 
  -5  13   3       22.91       24.18      7.85 o 
  -4  13   3        6.59        7.46      4.44 o 
  -3  13   3       26.24       26.03      7.90 o 
  -2  13   3       25.60       13.97      6.78 o 
  -1  13   3       69.39       64.69      6.38 o 
   0  13   3        6.99       11.90      5.62 o 
   1  13   3       40.60       37.09      6.52 o 
   2  13   3        2.55        3.66      2.96 o 
   3  13   3       58.66       64.39      6.49 o 
   4  13   3        6.31        6.09      6.30 o 
   5  13   3        2.76        2.87      5.99 o 
  -4  14   3       13.08        8.16     10.42 o 
  -3  14   3        2.11        4.36      5.23 o 
  -2  14   3       19.65       27.77      7.93 o 
  -1  14   3        8.17        7.40      6.30 o 
   0  14   3       25.75       29.04      9.74 o 
   1  14   3       17.75       11.15      9.32 o 
   2  14   3        5.30        0.60      2.23 o 
   3  14   3       19.22       11.28      5.58 o 
   4  14   3       38.38       54.76      8.90 o 
  -3  15   3       40.88       36.02     10.38 o 
  -2  15   3        1.02        6.29      7.22 o 
  -1  15   3        3.07        6.32      6.95 o 
   0  15   3        4.66        3.68      8.52 o 
   1  15   3        6.23       12.24      9.86 o 
   2  15   3        0.61        8.97     11.47 o 
   3  15   3        4.11        1.13      5.42 o 
  -2  16   3        2.57       10.35      9.22 o 
  -1  16   3        0.84        2.48      7.28 o 
   0  16   3        1.54        6.07     16.83 o 
   1  16   3        0.12        5.84     12.45 o 
   2  16   3        5.14       23.28     13.38 o 
  -8   0   4       11.43       17.19     15.27 o 
  -7   0   4        0.19       -0.58      1.26 o 
  -6   0   4       13.01       11.73      4.54 o 
  -5   0   4      266.65      285.34      8.12 o 
  -4   0   4      104.38      118.98      5.38 o 
  -3   0   4      962.13     1017.08      6.77 o 
  -2   0   4       83.50       67.04      2.65 o 
  -1   0   4    36017.49    34474.07    348.35 o 
   0   0   4     2368.25     2412.86     16.71 o 
   1   0   4        4.49        3.74      1.67 o 
   2   0   4     1061.40      995.79      8.55 o 
   3   0   4        6.55       13.87      2.88 o 
   4   0   4       63.01       57.39      5.92 o 
   5   0   4       41.17       34.27      5.40 o 
   6   0   4        9.26       13.44      6.39 o 
   7   0   4        1.69        3.04      3.68 o 
   8   0   4       50.47       64.31     11.55 o 
  -8   1   4        0.06        5.09     13.77 o 
  -7   1   4        1.08        1.10      1.43 o 
  -6   1   4       72.99       77.35      3.24 o 
  -5   1   4       14.85       13.55      2.51 o 
  -4   1   4       50.66       44.87      1.96 o 
  -3   1   4      154.51      167.15      2.46 o 
  -2   1   4      145.39      162.56      2.73 o 
  -1   1   4     1110.97     1106.11      6.70 o 
   0   1   4      219.55      272.98      3.63 o 
   1   1   4     1838.79     1828.29      9.88 o 
   2   1   4     3334.84     3315.04     12.21 o 
   3   1   4      262.96      238.17      4.19 o 
   4   1   4      201.60      204.91      4.58 o 
   5   1   4      329.42      333.89      6.39 o 
   6   1   4       16.40       24.88      5.11 o 
   7   1   4        0.11        0.27      1.21 o 
   8   1   4        0.06        4.99      6.75 o 
  -8   2   4       40.46       42.01      8.94 o 
  -7   2   4        0.82        1.54      2.99 o 
  -6   2   4       45.13       44.29      3.66 o 
  -5   2   4        4.22        4.07      1.55 o 
  -4   2   4       32.88       33.37      1.92 o 
  -3   2   4       14.94       15.06      1.75 o 
  -2   2   4      347.64      336.16      3.06 o 
  -1   2   4      732.19      745.78      6.30 o 
   0   2   4     1046.49     1027.35     13.55 o 
   1   2   4      401.84      372.01      4.71 o 
   2   2   4       74.90       81.67      2.51 o 
   3   2   4      976.86      973.67      8.74 o 
   4   2   4       86.77       91.59      3.66 o 
   5   2   4       48.87       46.90      4.39 o 
   6   2   4        0.37       -0.63      2.22 o 
   7   2   4        2.65        2.33      3.90 o 
   8   2   4        0.91        1.02      4.75 o 
  -8   3   4       28.11       30.46      7.98 o 
  -7   3   4        8.99        8.09      3.36 o 
  -6   3   4       17.65       16.05      4.05 o 
  -5   3   4       85.95       89.28      3.12 o 
  -4   3   4        0.33        0.25      1.15 o 
  -3   3   4       36.13       29.84      2.04 o 
  -2   3   4      408.66      415.91      3.95 o 
  -1   3   4     1035.81     1048.53      4.38 o 
   0   3   4      461.71      405.58      4.53 o 
   1   3   4       21.97       24.92      2.12 o 
   2   3   4       47.39       43.96      2.63 o 
   3   3   4      418.78      415.99      5.10 o 
   4   3   4      216.98      234.71      4.37 o 
   5   3   4       30.01       30.26      4.43 o 
   6   3   4        3.41        9.04      3.41 o 
   7   3   4        0.43        0.70      1.92 o 
  -7   4   4       83.85       86.80      5.97 o 
  -6   4   4       18.81       15.52      4.21 o 
  -5   4   4       22.65       21.61      2.95 o 
  -4   4   4       16.04       10.44      2.06 o 
  -3   4   4      281.80      271.12      3.39 o 
  -2   4   4       39.20       48.80      1.91 o 
  -1   4   4      225.30      235.79      2.12 o 
   0   4   4        4.25        0.64      1.36 o 
   1   4   4      483.30      501.28      5.09 o 
   2   4   4       14.04       20.47      2.73 o 
   3   4   4       38.70       32.74      2.07 o 
   4   4   4       14.83       11.94      2.78 o 
   5   4   4      356.79      362.95      6.47 o 
   6   4   4       22.50       16.65      4.88 o 
   7   4   4        3.48        1.86      4.59 o 
  -7   5   4       14.16       14.36      5.22 o 
  -6   5   4        3.75        5.99      4.28 o 
  -5   5   4        0.64        2.32      2.45 o 
  -4   5   4      259.16      254.97      3.93 o 
  -3   5   4        0.00        3.64      1.93 o 
  -2   5   4      878.73      930.48      5.43 o 
  -1   5   4      375.65      388.24      2.83 o 
   0   5   4      328.30      344.39      2.73 o 
   1   5   4      191.34      193.49      3.19 o 
   2   5   4        2.49        3.10      1.72 o 
   3   5   4       36.55       37.43      2.92 o 
   4   5   4       32.21       22.14      3.26 o 
   5   5   4       15.98        8.33      2.83 o 
   6   5   4        8.42       13.19      5.00 o 
   7   5   4       13.67       21.96      8.78 o 
  -7   6   4        3.64        7.65      4.59 o 
  -6   6   4       46.48       54.32      4.86 o 
  -5   6   4       16.97       20.87      3.76 o 
  -4   6   4        4.27        4.92      2.58 o 
  -3   6   4       82.33       80.92      3.49 o 
  -2   6   4      441.70      464.65      4.98 o 
  -1   6   4        1.76        0.41      1.14 o 
   0   6   4     2280.98     2410.96     10.53 o 
   1   6   4       27.24       35.45      1.84 o 
   2   6   4      294.65      302.60      4.39 o 
   3   6   4       44.89       45.23      2.46 o 
   4   6   4       84.27       80.97      3.52 o 
   5   6   4      125.59      110.88      4.44 o 
   6   6   4        8.26       10.03      4.73 o 
   7   6   4        0.22       -0.51      5.67 o 
  -7   7   4        7.33       12.22      6.71 o 
  -6   7   4       46.50       47.98      5.14 o 
  -5   7   4      170.03      176.69      4.69 o 
  -4   7   4        8.28        9.75      4.08 o 
  -3   7   4        6.55        0.84      2.13 o 
  -2   7   4      206.00      213.94      4.44 o 
  -1   7   4       32.23       30.53      1.94 o 
   0   7   4      489.45      503.05      4.42 o 
   1   7   4        0.57        1.20      1.78 o 
   2   7   4       13.54       18.08      3.22 o 
   3   7   4       13.38       15.41      2.80 o 
   4   7   4        1.69        1.04      2.16 o 
   5   7   4        8.83        6.56      2.95 o 
   6   7   4        2.00        0.54      3.03 o 
   7   7   4        1.02        0.04      3.44 o 
  -7   8   4        5.92        3.37     10.21 o 
  -6   8   4        0.33        7.07      4.95 o 
  -5   8   4        4.57       13.59      4.64 o 
  -4   8   4      191.46      199.53      6.08 o 
  -3   8   4       34.92       37.33      3.63 o 
  -2   8   4        0.89        3.22      2.21 o 
  -1   8   4        2.65        4.18      1.39 o 
   0   8   4      302.70      314.03      3.50 o 
   1   8   4       10.20       10.52      3.23 o 
   2   8   4        4.38        0.04      1.83 o 
   3   8   4        3.39        7.57      2.55 o 
   4   8   4        2.65        0.73      1.27 o 
   5   8   4       22.99        8.38      5.31 o 
   6   8   4        0.91        1.36      2.04 o 
   7   8   4        0.00        0.65     11.14 o 
  -6   9   4       11.11       14.41      9.11 o 
  -5   9   4      129.48      122.96      5.28 o 
  -4   9   4       13.27       10.70      4.07 o 
  -3   9   4      132.09      115.54      4.32 o 
  -2   9   4       68.24       70.28      4.55 o 
  -1   9   4       26.43       18.27      4.25 o 
   0   9   4       92.83       90.80      4.45 o 
   1   9   4       40.15       38.94      3.76 o 
   2   9   4      445.64      432.01      6.64 o 
   3   9   4      650.22      652.86      9.60 o 
   4   9   4      389.01      414.86      7.58 o 
   5   9   4       80.74       84.25      7.34 o 
   6   9   4        0.80        0.51      2.73 o 
  -6  10   4        2.71        4.39      6.24 o 
  -5  10   4        3.53        4.76      3.37 o 
  -4  10   4       40.41       32.50      4.51 o 
  -3  10   4       44.68       45.19      3.91 o 
  -2  10   4      164.29      166.98      5.16 o 
  -1  10   4       47.15       46.29      3.70 o 
   0  10   4      141.58      142.31      4.89 o 
   1  10   4      190.13      195.88      5.08 o 
   2  10   4       77.47       88.94      5.16 o 
   3  10   4      532.05      513.89      9.01 o 
   4  10   4      115.28      104.12      5.14 o 
   5  10   4        2.24        0.03      4.44 o 
   6  10   4       42.66       39.47      7.17 o 
  -6  11   4        5.43        6.57     11.86 o 
  -5  11   4        0.13        1.77      3.12 o 
  -4  11   4       28.94       34.43      4.74 o 
  -3  11   4       13.84        9.92      4.86 o 
  -2  11   4       67.23       54.32      4.42 o 
  -1  11   4       55.58       52.52      4.51 o 
   0  11   4       67.16       58.72      5.35 o 
   1  11   4        0.14        6.81      3.63 o 
   2  11   4        7.02       11.54      3.80 o 
   3  11   4       13.32       15.09      6.17 o 
   4  11   4        0.03       -0.21      3.45 o 
   5  11   4        4.42        1.86      2.29 o 
   6  11   4        4.20        5.68      5.45 o 
  -5  12   4        3.37        7.94      6.69 o 
  -4  12   4        6.36        2.28      4.00 o 
  -3  12   4       60.58       57.79      6.03 o 
  -2  12   4       86.68       74.30      6.61 o 
  -1  12   4       43.82       44.62      4.95 o 
   0  12   4       65.22       65.40      5.73 o 
   1  12   4       78.55       86.33      4.99 o 
   2  12   4      145.52      141.15      6.34 o 
   3  12   4        7.50        5.20      4.84 o 
   4  12   4        6.36        2.65      6.02 o 
   5  12   4        0.50        0.70      1.91 o 
  -5  13   4        2.87        2.89      5.53 o 
  -4  13   4        3.76        1.58      3.65 o 
  -3  13   4       13.73        7.74      9.22 o 
  -2  13   4        3.11        2.20      2.84 o 
  -1  13   4       30.66       26.94      6.79 o 
   0  13   4        2.32       14.75      5.27 o 
   1  13   4        0.22       10.24      7.21 o 
   2  13   4       37.30       29.11      5.76 o 
   3  13   4        1.88       -0.50      2.85 o 
   4  13   4        0.00        0.34      6.56 o 
   5  13   4        5.74        8.06      7.17 o 
  -4  14   4        1.12        0.42      5.09 o 
  -3  14   4        5.90        8.39     11.53 o 
  -2  14   4        3.08        6.53      7.30 o 
  -1  14   4        1.29        4.16      4.28 o 
   0  14   4       31.79       25.61     10.08 o 
   1  14   4       10.52        9.01     11.04 o 
   2  14   4        0.84        1.11      1.73 o 
   3  14   4       13.54       13.82      7.56 o 
   4  14   4        1.57        4.33      4.85 o 
  -3  15   4        3.79       16.26     11.22 o 
  -2  15   4       13.70       18.10      9.53 o 
  -1  15   4        9.26       20.31      7.64 o 
   0  15   4        1.05        0.02      1.36 o 
   1  15   4        2.22       -4.16      9.65 o 
   2  15   4       23.06       24.32     11.95 o 
   3  15   4       14.69       11.56      7.18 o 
  -2  16   4        2.79        1.17      7.04 o 
  -1  16   4        6.20        4.77     11.11 o 
   0  16   4        9.33       12.35     14.29 o 
   1  16   4        5.27        5.79     10.61 o 
   2  16   4        2.81       -0.08      6.34 o 
  -8   1   5       18.87        4.79      8.50 o 
  -7   1   5       46.96       51.45      5.39 o 
  -6   1   5       15.97       14.96      3.27 o 
  -5   1   5      104.57      108.53      3.12 o 
  -4   1   5        3.93        1.98      1.40 o 
  -3   1   5      157.48      173.36      2.53 o 
  -2   1   5      223.90      240.61      3.88 o 
  -1   1   5       15.56       20.33      4.13 o 
   0   1   5     1222.17     1146.85      6.81 o 
   1   1   5      616.53      624.80      5.29 o 
   2   1   5      106.08      126.50      4.68 o 
   3   1   5      255.39      221.49      4.31 o 
   4   1   5        9.77        2.52      3.31 o 
   5   1   5      175.08      180.55      5.02 o 
   6   1   5       18.52       20.39      4.93 o 
   7   1   5        5.34        6.08      5.05 o 
  -8   2   5       21.73       24.22     10.80 o 
  -7   2   5        0.14        1.35      1.73 o 
  -6   2   5        6.30        5.60      3.13 o 
  -5   2   5      256.80      254.93      4.06 o 
  -4   2   5       11.84       17.01      2.53 o 
  -3   2   5        0.44        1.55      0.86 o 
  -2   2   5      343.93      340.88      4.12 o 
  -1   2   5      114.69      122.01      3.21 o 
   0   2   5        4.76        0.36      3.41 o 
   1   2   5       27.65       29.34      2.45 o 
   2   2   5        0.67        7.12      2.22 o 
   3   2   5      271.68      249.75      4.48 o 
   4   2   5       33.01       27.33      3.37 o 
   5   2   5      581.84      587.39      7.73 o 
   6   2   5       45.07       44.18      4.56 o 
   7   2   5       20.58       28.94      6.33 o 
  -7   3   5       29.64       27.18      5.49 o 
  -6   3   5       11.45       10.65      4.53 o 
  -5   3   5      179.70      180.67      3.85 o 
  -4   3   5        0.02        1.29      2.08 o 
  -3   3   5       35.92       27.66      2.25 o 
  -2   3   5      382.59      383.74      3.80 o 
  -1   3   5        1.31        0.38      0.85 o 
   0   3   5        1.70        1.34      0.78 o 
   1   3   5      532.04      564.75      6.12 o 
   2   3   5     2214.21     2156.52     11.51 o 
   3   3   5       94.66       81.54      4.24 o 
   4   3   5      308.26      281.17      5.39 o 
   5   3   5       47.02       49.32      4.06 o 
   6   3   5       25.04       19.85      4.43 o 
   7   3   5        7.61        5.46      5.28 o 
  -7   4   5        0.80        2.39      2.35 o 
  -6   4   5       35.83       31.01      4.42 o 
  -5   4   5       36.54       34.74      3.62 o 
  -4   4   5      240.00      256.05      3.86 o 
  -3   4   5       56.91       48.10      2.04 o 
  -2   4   5      107.13      122.27      2.97 o 
  -1   4   5       24.41       23.64      1.39 o 
   0   4   5       13.53       12.98      1.60 o 
   1   4   5       29.96       21.89      2.68 o 
   2   4   5      115.24      107.63      3.96 o 
   3   4   5        3.83        8.32      3.54 o 
   4   4   5        0.23        4.04      2.74 o 
   5   4   5      370.25      352.91      5.87 o 
   6   4   5        1.82        2.85      3.40 o 
   7   4   5        0.25        5.12      8.69 o 
  -7   5   5        7.46       10.88      5.36 o 
  -6   5   5        6.27        9.74      3.85 o 
  -5   5   5        0.05       -0.80      3.91 o 
  -4   5   5       42.67       44.37      3.44 o 
  -3   5   5       24.73       23.01      2.05 o 
  -2   5   5       35.02       40.56      2.10 o 
  -1   5   5      382.09      398.57      3.14 o 
   0   5   5        0.45        3.57      1.00 o 
   1   5   5        7.72       10.75      2.34 o 
   2   5   5      244.33      251.54      6.00 o 
   3   5   5        8.29       10.82      2.50 o 
   4   5   5      152.78      143.91      4.08 o 
   5   5   5       69.89       60.60      3.79 o 
   6   5   5        0.02        1.02      1.78 o 
   7   5   5        9.88       18.05      8.33 o 
  -7   6   5        0.24       -0.27      3.79 o 
  -6   6   5       19.66       20.72      5.40 o 
  -5   6   5        3.97        8.75      3.84 o 
  -4   6   5       16.86       17.84      3.19 o 
  -3   6   5        6.56        4.09      2.16 o 
  -2   6   5      121.94      119.08      3.64 o 
  -1   6   5       23.47       25.45      2.61 o 
   0   6   5       23.83       18.40      1.93 o 
   1   6   5        0.59        2.13      1.32 o 
   2   6   5      356.12      370.87      5.83 o 
   3   6   5       57.82       58.82      3.87 o 
   4   6   5        0.39        0.87      2.99 o 
   5   6   5        4.09        2.52      2.42 o 
   6   6   5        6.00        4.40      3.65 o 
   7   6   5        6.48        8.85      8.40 o 
  -7   7   5        4.15        7.30      7.49 o 
  -6   7   5       63.06       70.95      5.81 o 
  -5   7   5      185.07      194.91      5.40 o 
  -4   7   5       13.42       12.86      4.15 o 
  -3   7   5      220.34      229.96      4.52 o 
  -2   7   5      538.54      581.66      8.02 o 
  -1   7   5        0.83        1.98      0.90 o 
   0   7   5      171.07      185.76      5.13 o 
   1   7   5       68.37       71.84      5.07 o 
   2   7   5        7.15        6.99      3.27 o 
   3   7   5       91.76       92.47      3.59 o 
   4   7   5      155.70      167.33      5.03 o 
   5   7   5       16.28       13.19      4.29 o 
   6   7   5       19.87       18.71      5.33 o 
   7   7   5       11.27       24.83     10.58 o 
  -7   8   5        2.89        1.44      7.18 o 
  -6   8   5       91.79      107.90      6.88 o 
  -5   8   5        7.08        2.82      1.92 o 
  -4   8   5      245.21      256.10      6.67 o 
  -3   8   5        2.06        4.08      2.94 o 
  -2   8   5       56.63       60.92      3.83 o 
  -1   8   5       96.93       96.59      4.34 o 
   0   8   5       63.19       59.66      7.08 o 
   1   8   5        0.16        4.89      2.37 o 
   2   8   5       23.93       22.70      3.49 o 
   3   8   5      496.09      508.35      6.79 o 
   4   8   5        1.90        1.36      4.03 o 
   5   8   5        9.43        9.78      4.38 o 
   6   8   5       19.90       24.48      6.86 o 
  -6   9   5        0.97        1.25      8.56 o 
  -5   9   5       40.63       40.37      5.66 o 
  -4   9   5       31.51       33.10      4.81 o 
  -3   9   5       59.48       62.95      3.88 o 
  -2   9   5      139.03      141.31      4.42 o 
  -1   9   5      122.43      137.11      7.51 o 
   0   9   5       64.97       71.44      5.55 o 
   1   9   5        8.73        4.77      2.32 o 
   2   9   5       43.23       37.50      3.90 o 
   3   9   5       73.07       66.89      4.74 o 
   4   9   5        2.87        8.33      4.21 o 
   5   9   5        0.92        2.92      4.05 o 
   6   9   5       44.90       63.59      8.17 o 
  -6  10   5        2.73        6.61      5.42 o 
  -5  10   5        2.59        4.12      3.91 o 
  -4  10   5      128.77      123.28      5.95 o 
  -3  10   5       13.09       12.50      4.79 o 
  -2  10   5        9.31       10.69      3.65 o 
  -1  10   5        1.08        9.89      4.41 o 
   0  10   5       15.40       19.09      3.36 o 
   1  10   5       94.28       86.92      4.61 o 
   2  10   5       45.55       45.89      3.97 o 
   3  10   5        2.95       20.19      5.41 o 
   4  10   5        2.80        1.92      4.83 o 
   5  10   5       24.68       15.30     10.38 o 
   6  10   5        3.11        5.60      6.53 o 
  -5  11   5        7.93       13.34      6.81 o 
  -4  11   5       14.74       11.72      3.96 o 
  -3  11   5       29.01       35.90      4.29 o 
  -2  11   5      158.51      150.84      6.20 o 
  -1  11   5        0.66        3.17      4.72 o 
   0  11   5      409.14      429.36      7.50 o 
   1  11   5      482.87      507.97      7.50 o 
   2  11   5        0.94        2.49      4.24 o 
   3  11   5       68.46       76.24      5.66 o 
   4  11   5        1.07        0.43      1.62 o 
   5  11   5        1.78        0.85      5.79 o 
  -5  12   5        0.09        0.17      7.63 o 
  -4  12   5        0.12       -1.69      8.13 o 
  -3  12   5       18.04       20.88      7.85 o 
  -2  12   5        0.62        1.26      6.36 o 
  -1  12   5        4.78        8.21      4.61 o 
   0  12   5      280.94      277.62      8.02 o 
   1  12   5       26.21       20.24      4.09 o 
   2  12   5       54.05       51.26      5.32 o 
   3  12   5        0.03        0.46      3.55 o 
   4  12   5        4.07       12.12      7.78 o 
   5  12   5        0.68       -0.11      9.54 o 
  -4  13   5        1.04        2.40     12.28 o 
  -3  13   5       24.67       24.24     10.72 o 
  -2  13   5       11.36       12.07      6.08 o 
  -1  13   5       26.93       28.68      6.88 o 
   0  13   5       12.21       17.10      6.41 o 
   1  13   5        7.71        7.92      5.36 o 
   2  13   5       20.67       24.57      4.99 o 
   3  13   5        0.01        0.89      2.43 o 
   4  13   5       15.33        9.05      4.83 o 
  -4  14   5       10.85       10.10      8.01 o 
  -3  14   5        1.33        7.24      8.44 o 
  -2  14   5        0.56        0.27      6.16 o 
  -1  14   5       14.36       17.17      7.38 o 
   0  14   5        0.21        5.94     10.80 o 
   1  14   5       20.99       22.69      7.47 o 
   2  14   5        9.62       20.86      7.65 o 
   3  14   5        1.63        1.61      7.18 o 
   4  14   5        2.68        4.98      8.83 o 
  -3  15   5       28.51       40.88     12.35 o 
  -2  15   5        2.18        5.70      6.58 o 
  -1  15   5        4.24        2.52      6.57 o 
   0  15   5       10.05        5.65      6.44 o 
   1  15   5        0.62        2.58      5.74 o 
   2  15   5        4.00        6.56     11.07 o 
   3  15   5        0.24        1.30      4.84 o 
  -1  16   5        0.90        1.46      9.12 o 
   0  16   5        7.15       17.86     15.37 o 
   1  16   5        0.13        2.35     40.00 o 
  -7   0   6       12.80        2.45      5.16 o 
  -6   0   6        0.00        1.35      1.99 o 
  -5   0   6       58.86       53.86      4.92 o 
  -4   0   6        7.45        5.48      4.55 o 
  -3   0   6        0.07        0.58      1.91 o 
  -2   0   6     3865.62     3697.55     53.36 o 
  -1   0   6      167.80      134.56      9.18 o 
   0   0   6     2247.60     2109.09     17.65 o 
   1   0   6       75.25       81.11      4.57 o 
   2   0   6     2698.86     2740.20     24.80 o 
   3   0   6       24.76       26.45      5.26 o 
   4   0   6        0.55        0.07      2.18 o 
   5   0   6       20.66       13.70      8.30 o 
   6   0   6        0.00        2.31      3.40 o 
   7   0   6        0.25       -0.09     12.04 o 
  -7   1   6        2.24        3.36      3.80 o 
  -6   1   6       28.10       24.11      3.79 o 
  -5   1   6        0.14        0.44      1.38 o 
  -4   1   6       46.55       41.75      2.59 o 
  -3   1   6        1.45        0.50      0.83 o 
  -2   1   6     5071.40     5161.32     46.48 o 
  -1   1   6        0.86        0.40      4.15 o 
   0   1   6       89.94       94.37      3.18 o 
   1   1   6        0.28        0.48      1.29 o 
   2   1   6        0.69        4.64      1.98 o 
   3   1   6      351.54      341.31      5.67 o 
   4   1   6      257.72      269.21      5.58 o 
   5   1   6        8.78        2.56      2.59 o 
   6   1   6        4.76        0.97      3.76 o 
   7   1   6       12.25        7.25      2.89 o 
  -7   2   6        4.72        3.79      4.02 o 
  -6   2   6        1.97        1.16      2.74 o 
  -5   2   6       49.12       44.71      3.54 o 
  -4   2   6      152.20      156.44      3.56 o 
  -3   2   6       34.98       25.39      2.38 o 
  -2   2   6     1505.46     1505.29      9.12 o 
  -1   2   6        7.64       14.08      3.06 o 
   0   2   6      115.82      115.99      3.01 o 
   1   2   6      837.02      826.69      7.00 o 
   2   2   6      367.57      446.25      5.28 o 
   3   2   6     1240.55     1196.96      8.37 o 
   4   2   6      960.64      979.38      9.22 o 
   5   2   6       56.17       53.72      4.14 o 
   6   2   6       96.26       86.95      5.01 o 
   7   2   6        1.92        3.06      5.51 o 
  -7   3   6       19.29       15.72      6.49 o 
  -6   3   6       28.19       28.21      5.25 o 
  -5   3   6        6.97        8.07      3.04 o 
  -4   3   6       11.15       13.22      2.49 o 
  -3   3   6      499.90      503.19      5.35 o 
  -2   3   6      257.23      264.92      4.05 o 
  -1   3   6        0.01        0.92      0.88 o 
   0   3   6      585.33      551.25      4.91 o 
   1   3   6       30.46       24.59      2.92 o 
   2   3   6      485.16      488.81      4.86 o 
   3   3   6      187.71      186.21      4.09 o 
   4   3   6       28.74       24.86      3.59 o 
   5   3   6       38.19       30.35      4.09 o 
   6   3   6       57.13       59.18      4.97 o 
   7   3   6        0.72       10.91      7.91 o 
  -7   4   6        0.02        0.67      1.66 o 
  -6   4   6       14.68       11.83      4.06 o 
  -5   4   6      171.26      165.86      5.24 o 
  -4   4   6        1.29        0.29      0.92 o 
  -3   4   6       45.47       49.84      2.26 o 
  -2   4   6       47.08       49.24      1.96 o 
  -1   4   6      676.89      682.25      4.40 o 
   0   4   6       43.44       46.73      3.52 o 
   1   4   6      344.21      347.10      5.08 o 
   2   4   6        9.45       20.10      2.61 o 
   3   4   6      203.28      185.30      5.11 o 
   4   4   6       57.69       59.92      3.84 o 
   5   4   6        5.96        3.36      2.59 o 
   6   4   6        0.04        1.36      3.10 o 
   7   4   6        0.13        6.34      5.90 o 
  -7   5   6        6.97       11.04      7.28 o 
  -6   5   6       24.60       26.06      5.25 o 
  -5   5   6       10.00        7.47      4.16 o 
  -4   5   6       34.70       36.02      3.53 o 
  -3   5   6        2.70        2.22      2.19 o 
  -2   5   6       32.11       30.37      2.66 o 
  -1   5   6       85.36       93.09      2.13 o 
   0   5   6      349.38      344.08      3.91 o 
   1   5   6     2262.03     2298.11      9.40 o 
   2   5   6       17.18       12.47      2.11 o 
   3   5   6      128.83      135.88      3.79 o 
   4   5   6        5.39        3.85      2.26 o 
   5   5   6        0.05        0.07      0.95 o 
   6   5   6       33.95       29.41      5.57 o 
   7   5   6        7.30        7.50      5.25 o 
  -7   6   6        0.45        2.69      5.87 o 
  -6   6   6        0.70        3.67      3.48 o 
  -5   6   6        4.17        6.07      2.90 o 
  -4   6   6      161.56      153.53      5.02 o 
  -3   6   6        4.01        1.42      1.81 o 
  -2   6   6       24.30       23.60      2.54 o 
  -1   6   6      211.53      221.46      3.03 o 
   0   6   6      605.60      679.79      5.15 o 
   1   6   6      289.89      300.02      6.92 o 
   2   6   6      343.97      351.09      8.16 o 
   3   6   6        6.35       20.06      6.59 o 
   4   6   6       60.30       53.89      4.20 o 
   5   6   6        0.19        0.97      2.16 o 
   6   6   6        7.48        3.31      2.24 o 
   7   6   6        1.83        3.37      6.93 o 
  -7   7   6        3.93        8.83      7.42 o 
  -6   7   6       26.74       36.09      6.22 o 
  -5   7   6       19.32       14.51      4.82 o 
  -4   7   6        0.04        1.54      2.73 o 
  -3   7   6      155.78      152.83      4.05 o 
  -2   7   6      500.00      522.07      5.85 o 
  -1   7   6       21.25       20.11      2.02 o 
   0   7   6       16.91       16.37      1.49 o 
   1   7   6       17.04       21.56      3.72 o 
   2   7   6        1.34        4.66      2.18 o 
   3   7   6      114.42      115.70      4.08 o 
   4   7   6       11.58       14.65      4.22 o 
   5   7   6       55.24       47.30      4.66 o 
   6   7   6       10.21       11.43      5.51 o 
  -6   8   6       48.37       58.29      7.78 o 
  -5   8   6        0.87        4.73      5.62 o 
  -4   8   6      114.60      114.67      5.40 o 
  -3   8   6        5.57        5.06      2.44 o 
  -2   8   6       53.11       47.82      2.80 o 
  -1   8   6       67.02       64.50      2.59 o 
   0   8   6       14.28       24.69      5.59 o 
   1   8   6       93.36      103.27      4.37 o 
   2   8   6      318.96      325.54      6.78 o 
   3   8   6      223.36      211.02      5.08 o 
   4   8   6      173.66      160.83      5.17 o 
   5   8   6        7.81        4.02      2.36 o 
   6   8   6        8.83        3.45      5.48 o 
  -6   9   6       16.90       21.59      7.03 o 
  -5   9   6        5.17        6.78      3.69 o 
  -4   9   6        0.00        1.56      3.09 o 
  -3   9   6      502.48      518.62      7.35 o 
  -2   9   6       24.13       32.79      3.22 o 
  -1   9   6       54.99       54.32      4.58 o 
   0   9   6       89.15       80.44      4.83 o 
   1   9   6        3.46        5.42      2.88 o 
   2   9   6       62.19       65.10      4.55 o 
   3   9   6       24.05       24.40      4.04 o 
   4   9   6       37.58       33.36      4.87 o 
   5   9   6       88.01       93.85      5.93 o 
   6   9   6        0.15        0.69      8.09 o 
  -6  10   6        0.14        0.94      5.40 o 
  -5  10   6       23.14       18.12      5.59 o 
  -4  10   6        0.62        3.94      2.68 o 
  -3  10   6        0.40        2.05      1.44 o 
  -2  10   6       38.70       41.30      3.59 o 
  -1  10   6        7.32        3.34      4.05 o 
   0  10   6       74.46       68.40      5.77 o 
   1  10   6      101.00      103.07      8.15 o 
   2  10   6       34.80       28.55      4.06 o 
   3  10   6        8.96       18.39      5.06 o 
   4  10   6        2.60        3.05      3.96 o 
   5  10   6        3.51        0.22      2.64 o 
   6  10   6       10.56        9.93      7.69 o 
  -5  11   6        0.16        4.80      4.50 o 
  -4  11   6        9.09       13.58      4.22 o 
  -3  11   6       63.59       67.46      5.09 o 
  -2  11   6       78.14       73.54      5.48 o 
  -1  11   6       60.43       47.61      5.82 o 
   0  11   6       12.02       11.41      4.63 o 
   1  11   6       98.15       93.83      4.99 o 
   2  11   6        0.69        7.92      4.33 o 
   3  11   6       11.82       17.70      5.45 o 
   4  11   6       12.05       19.86      6.25 o 
   5  11   6        0.01        0.76      4.94 o 
  -5  12   6       10.68       19.42      7.82 o 
  -4  12   6       46.69       40.16     13.90 o 
  -3  12   6       15.71        5.85      4.56 o 
  -2  12   6        8.46       14.44      6.44 o 
  -1  12   6       48.00       45.91      5.95 o 
   0  12   6       48.49       39.69      5.45 o 
   1  12   6        1.45       25.72      8.23 o 
   2  12   6      105.79      114.36      5.86 o 
   3  12   6       12.62       19.40      5.69 o 
   4  12   6        1.72        7.07      6.07 o 
   5  12   6       17.15       15.28      7.16 o 
  -4  13   6        9.69       14.63     11.34 o 
  -3  13   6        0.02        1.81      4.84 o 
  -2  13   6       10.95       14.60      6.95 o 
  -1  13   6       99.54       99.60      7.98 o 
   0  13   6        8.59       19.76      7.97 o 
   1  13   6       64.09       71.97      7.95 o 
   2  13   6       72.58       75.00      6.66 o 
   3  13   6        0.06        0.95      4.08 o 
   4  13   6        1.28        4.27      6.32 o 
  -3  14   6       16.07       15.66     10.07 o 
  -2  14   6        0.83       -0.06      5.88 o 
  -1  14   6        4.96       13.29      8.53 o 
   0  14   6        1.42        0.79      1.91 o 
   1  14   6       17.93       23.79      8.66 o 
   2  14   6        9.95       21.70      6.61 o 
   3  14   6        1.06        3.93      5.80 o 
  -2  15   6        5.48       11.46      9.24 o 
  -1  15   6        3.95        1.37      4.43 o 
   0  15   6        0.29        6.13      7.95 o 
   1  15   6        0.56        4.63     13.91 o 
   2  15   6       27.49       42.55     10.57 o 
   0  16   6        0.01       -5.46     15.14 o 
  -7   1   7        2.08        2.21      4.61 o 
  -6   1   7       35.17       32.91      4.34 o 
  -5   1   7       16.15       16.86      3.68 o 
  -4   1   7        0.19        1.01      1.68 o 
  -3   1   7       12.95       13.94      2.10 o 
  -2   1   7     3643.89     3715.58     26.44 o 
  -1   1   7      317.97      340.82      8.24 o 
   0   1   7       16.67       13.07      2.25 o 
   1   1   7      237.28      200.65      4.07 o 
   2   1   7      594.94      617.84      9.23 o 
   3   1   7        5.68       17.18      4.63 o 
   4   1   7      297.91      277.19      5.83 o 
   5   1   7        2.29        0.28      2.40 o 
   6   1   7        1.89        1.55      2.75 o 
   7   1   7        3.12        6.36      3.27 o 
  -7   2   7        3.86        7.03      5.65 o 
  -6   2   7        9.56        7.05      4.79 o 
  -5   2   7       15.82        6.35      3.51 o 
  -4   2   7       16.44       17.55      2.71 o 
  -3   2   7        6.33        6.91      2.44 o 
  -2   2   7      407.33      373.68      5.33 o 
  -1   2   7      191.59      202.12      4.10 o 
   0   2   7      161.49      135.40      3.50 o 
   1   2   7      367.03      361.95      5.42 o 
   2   2   7      183.95      185.86      4.71 o 
   3   2   7      127.72      115.33      6.88 o 
   4   2   7       66.05       67.31      5.01 o 
   5   2   7       83.38       73.31      4.53 o 
   6   2   7        0.73        0.32      1.17 o 
   7   2   7       21.01       24.57      7.59 o 
  -7   3   7        2.43        3.35      5.79 o 
  -6   3   7        1.13        1.42      3.20 o 
  -5   3   7       58.35       53.62      4.36 o 
  -4   3   7      322.18      352.36      6.18 o 
  -3   3   7      189.40      180.91      3.99 o 
  -2   3   7       32.94       35.83      2.33 o 
  -1   3   7      154.82      151.06      3.03 o 
   0   3   7      432.74      411.32      4.78 o 
   1   3   7       73.20       66.23      3.35 o 
   2   3   7       53.07       52.45      3.69 o 
   3   3   7        0.24        2.35      1.97 o 
   4   3   7      564.63      556.61      7.50 o 
   5   3   7        7.77        8.42      3.66 o 
   6   3   7        0.48        3.11      3.91 o 
   7   3   7        3.02        6.41      5.76 o 
  -7   4   7        5.46        9.94      6.00 o 
  -6   4   7       41.82       36.18      5.74 o 
  -5   4   7       34.79       38.30      4.54 o 
  -4   4   7       45.90       44.28      4.32 o 
  -3   4   7        1.30        3.92      1.91 o 
  -2   4   7       51.08       53.21      2.09 o 
  -1   4   7        0.87        2.60      1.00 o 
   0   4   7       64.35       58.12      2.63 o 
   1   4   7        0.17       -0.10      0.80 o 
   2   4   7        9.28       22.05      3.71 o 
   3   4   7        0.22        2.65      1.76 o 
   4   4   7       69.43       65.77      6.69 o 
   5   4   7        5.42        8.71      4.33 o 
   6   4   7        0.05        0.83      1.79 o 
   7   4   7        0.40        2.61      3.54 o 
  -7   5   7       28.16       32.03      7.71 o 
  -6   5   7        2.53        5.78      4.88 o 
  -5   5   7       42.17       38.15      4.80 o 
  -4   5   7       78.12       73.50      4.15 o 
  -3   5   7       19.82        9.26      4.64 o 
  -2   5   7       31.25       30.38      2.42 o 
  -1   5   7       69.85       68.45      2.70 o 
   0   5   7        0.87        2.14      2.15 o 
   1   5   7      266.63      276.44      5.71 o 
   2   5   7        8.20        9.56      1.92 o 
   3   5   7       14.57       16.53      2.93 o 
   4   5   7      518.92      509.28      7.51 o 
   5   5   7       32.27       20.45      5.20 o 
   6   5   7        1.32        1.22      1.43 o 
   7   5   7        1.53        5.19      6.52 o 
  -7   6   7        3.04        8.94      6.40 o 
  -6   6   7       21.74       25.27      6.02 o 
  -5   6   7        5.62        3.26      3.45 o 
  -4   6   7        0.28        4.01      3.58 o 
  -3   6   7      240.68      250.36      4.17 o 
  -2   6   7        0.72        0.97      1.88 o 
  -1   6   7      305.47      320.56      4.50 o 
   0   6   7       91.32       90.19      5.11 o 
   1   6   7       26.45       27.62      1.87 o 
   2   6   7        3.41        0.03      0.83 o 
   3   6   7       39.46       51.63      4.56 o 
   4   6   7       28.44       20.83      3.54 o 
   5   6   7        0.06        0.88      3.10 o 
   6   6   7        0.12        3.01      4.00 o 
   7   6   7        6.89       10.80      8.46 o 
  -6   7   7       15.40       21.37      7.21 o 
  -5   7   7       29.39       30.98      5.36 o 
  -4   7   7        6.40        5.17      5.00 o 
  -3   7   7       74.98       69.59      3.37 o 
  -2   7   7        6.85        3.16      2.58 o 
  -1   7   7       62.92       70.52      2.46 o 
   0   7   7       27.52       24.29      2.19 o 
   1   7   7        7.34        3.61      2.99 o 
   2   7   7       43.77       45.68      4.13 o 
   3   7   7      145.39      145.03      4.56 o 
   4   7   7       52.70       56.48      3.98 o 
   5   7   7        4.95       11.63      4.76 o 
   6   7   7       21.24       29.95      6.77 o 
  -6   8   7        4.70        7.05      5.73 o 
  -5   8   7        1.28        1.08      1.56 o 
  -4   8   7      141.62      147.94      5.28 o 
  -3   8   7       62.60       56.85      3.37 o 
  -2   8   7       85.33       85.91      4.06 o 
  -1   8   7       34.75       32.46      2.96 o 
   0   8   7       23.49       22.36      3.17 o 
   1   8   7        1.54        1.69      3.22 o 
   2   8   7       13.31       18.71      4.04 o 
   3   8   7       19.17       22.14      3.93 o 
   4   8   7       16.92       21.38      4.43 o 
   5   8   7        0.61        4.21      4.70 o 
   6   8   7        0.42        3.33      4.64 o 
  -6   9   7       16.84       26.27      8.35 o 
  -5   9   7        6.69        4.56      4.37 o 
  -4   9   7        0.19        0.35      1.63 o 
  -3   9   7       25.00       25.68      3.68 o 
  -2   9   7       17.57       20.57      4.11 o 
  -1   9   7      160.89      155.03      6.54 o 
   0   9   7       11.13        9.50      4.34 o 
   1   9   7       21.37       16.97      4.07 o 
   2   9   7      110.83      102.49      4.72 o 
   3   9   7      166.63      160.69      5.05 o 
   4   9   7        7.03       13.88      4.76 o 
   5   9   7       41.58       50.09      6.30 o 
   6   9   7        0.63        0.30     10.14 o 
  -6  10   7        7.25       16.84     11.25 o 
  -5  10   7        4.74        6.25      5.56 o 
  -4  10   7        0.21        6.33      3.67 o 
  -3  10   7       45.15       52.66      4.80 o 
  -2  10   7       13.89       15.80      4.56 o 
  -1  10   7       59.44       62.95      5.57 o 
   0  10   7      383.22      416.76      7.58 o 
   1  10   7      100.16       90.43      5.06 o 
   2  10   7        0.44        0.63      1.77 o 
   3  10   7       89.81       92.05      5.88 o 
   4  10   7       15.35       15.96      5.07 o 
   5  10   7        6.70       12.14      6.96 o 
  -5  11   7        2.55        4.55      4.27 o 
  -4  11   7       16.16       14.44      4.86 o 
  -3  11   7       99.21       99.83      7.95 o 
  -2  11   7        0.70        8.74      4.89 o 
  -1  11   7        3.21        3.34      4.60 o 
   0  11   7       52.31       59.98      5.77 o 
   1  11   7        7.23        7.95      5.75 o 
   2  11   7      102.85      104.09      8.46 o 
   3  11   7        5.86        8.77      5.67 o 
   4  11   7       10.41       12.56      5.91 o 
   5  11   7       33.22       34.02      9.38 o 
  -5  12   7        0.16       -0.67      7.82 o 
  -4  12   7        1.28        2.51      5.20 o 
  -3  12   7       20.98       17.92      8.99 o 
  -2  12   7        9.77       11.31      5.42 o 
  -1  12   7       37.07       46.18      6.68 o 
   0  12   7       31.70       18.81      6.27 o 
   1  12   7       30.32       35.22      6.10 o 
   2  12   7       31.61       27.39      5.49 o 
   3  12   7       17.69       19.12      5.78 o 
   4  12   7        8.68       12.41      6.57 o 
  -4  13   7        0.02        4.47      9.52 o 
  -3  13   7        3.84        7.59     10.09 o 
  -2  13   7        6.25        4.75      6.34 o 
  -1  13   7        0.02        4.07      4.34 o 
   0  13   7       12.33        6.63      6.70 o 
   1  13   7       37.78       42.48      6.47 o 
   2  13   7        8.73       17.06      7.81 o 
   3  13   7       13.66       19.97      6.54 o 
   4  13   7        9.60       15.94      8.19 o 
  -3  14   7        1.27        1.03      6.06 o 
  -2  14   7        1.03       -0.74      6.57 o 
  -1  14   7       25.85       26.49      8.87 o 
   0  14   7        1.94        3.62      5.77 o 
   1  14   7        1.58        6.31      7.15 o 
   2  14   7       19.27       25.59     10.18 o 
   3  14   7       45.63       51.34      9.42 o 
  -2  15   7        0.52        0.34      4.49 o 
  -1  15   7        3.39       13.12      9.39 o 
   0  15   7        0.51        3.72      6.78 o 
   1  15   7        0.10       10.23      8.82 o 
   2  15   7        0.00        2.92      7.85 o 
  -7   0   8        0.25       -1.89      2.14 o 
  -6   0   8       56.06       44.81      7.13 o 
  -5   0   8       14.99       12.33      5.79 o 
  -4   0   8        1.31        4.58      3.84 o 
  -3   0   8      436.98      461.32     17.66 o 
  -2   0   8      483.28      475.39     11.09 o 
  -1   0   8     2439.16     2502.68     22.63 o 
   0   0   8      331.83      319.56      7.71 o 
   1   0   8      405.18      402.49      9.92 o 
   2   0   8       20.22       20.72      4.33 o 
   3   0   8      247.03      231.11     12.54 o 
   4   0   8      233.59      227.05     11.13 o 
   5   0   8        2.09        0.14      0.85 o 
   6   0   8       13.67       18.24      8.26 o 
   7   0   8      108.06      142.53     10.50 o 
  -7   1   8       11.26       10.15      5.25 o 
  -6   1   8        4.00        3.07      1.50 o 
  -5   1   8        0.48        0.60      2.43 o 
  -4   1   8       33.50       28.27      3.52 o 
  -3   1   8        0.07        0.73      1.81 o 
  -2   1   8       73.03       69.15      4.62 o 
  -1   1   8       19.26       18.43      5.03 o 
   0   1   8      435.44      434.80      5.88 o 
   1   1   8      369.55      376.83      5.34 o 
   2   1   8       77.97       79.85      3.82 o 
   3   1   8       86.42       93.50      5.99 o 
   4   1   8       14.11       17.31      3.78 o 
   5   1   8       97.27       84.11      5.39 o 
   6   1   8        0.21        0.52      3.27 o 
   7   1   8        0.64        3.78      5.45 o 
  -7   2   8        8.95        8.20      7.02 o 
  -6   2   8       18.34       14.47      5.66 o 
  -5   2   8       39.56       40.56      3.91 o 
  -4   2   8       11.20       11.82      2.92 o 
  -3   2   8       29.89       29.96      3.61 o 
  -2   2   8       87.31       95.77      5.46 o 
  -1   2   8       68.14       83.40      3.70 o 
   0   2   8       98.15       99.76      5.33 o 
   1   2   8      565.21      519.65      6.73 o 
   2   2   8       91.63       92.41      4.25 o 
   3   2   8        1.83       11.27      3.07 o 
   4   2   8      273.14      249.08      5.99 o 
   5   2   8       10.24        6.67      4.33 o 
   6   2   8       10.18        7.23      5.18 o 
   7   2   8        4.74        5.10      3.13 o 
  -7   3   8        0.56        0.21      1.93 o 
  -6   3   8       31.22       24.35      5.68 o 
  -5   3   8        0.05        2.65      3.19 o 
  -4   3   8      112.09      118.24      5.20 o 
  -3   3   8      494.11      505.94      6.48 o 
  -2   3   8      105.90      105.60      3.50 o 
  -1   3   8        3.17        6.77      1.94 o 
   0   3   8       66.15       66.08      3.29 o 
   1   3   8       16.84       15.14      3.15 o 
   2   3   8       66.13       61.01      3.87 o 
   3   3   8       62.94       72.50      6.42 o 
   4   3   8      815.34      783.77      8.99 o 
   5   3   8      139.21      129.49      5.30 o 
   6   3   8       15.32        7.11      3.36 o 
   7   3   8        3.78        4.73      6.47 o 
  -7   4   8        0.78        0.64      2.97 o 
  -6   4   8        0.40        3.22      3.01 o 
  -5   4   8       54.09       53.37      4.61 o 
  -4   4   8       69.57       64.61      3.77 o 
  -3   4   8       16.83       13.82      3.30 o 
  -2   4   8      239.50      249.48      4.48 o 
  -1   4   8       23.30       20.92      2.23 o 
   0   4   8       13.61        9.07      2.54 o 
   1   4   8      136.66      118.38      4.20 o 
   2   4   8       69.32       66.17      4.10 o 
   3   4   8      422.29      405.79      5.96 o 
   4   4   8       24.43        5.80      4.21 o 
   5   4   8        8.79        1.96      4.12 o 
   6   4   8       16.07        8.77      3.90 o 
   7   4   8        0.35        6.12      9.74 o 
  -7   5   8        4.97       10.21      6.05 o 
  -6   5   8       18.47       17.84      6.46 o 
  -5   5   8       55.46       58.21      5.16 o 
  -4   5   8       13.31       16.49      4.27 o 
  -3   5   8      127.24      125.82      3.57 o 
  -2   5   8       96.52       95.89      2.50 o 
  -1   5   8        4.52        1.89      1.08 o 
   0   5   8      132.17      149.52      4.59 o 
   1   5   8      144.44      165.62      5.00 o 
   2   5   8       10.29       19.67      4.08 o 
   3   5   8       13.55       14.88      3.09 o 
   4   5   8       14.41       19.94      4.34 o 
   5   5   8        9.24        6.13      4.96 o 
   6   5   8       28.16       29.77      6.02 o 
  -6   6   8        0.15        0.29      4.21 o 
  -5   6   8        0.68       -1.28      4.14 o 
  -4   6   8       84.11       79.62      4.94 o 
  -3   6   8      579.70      608.74      6.95 o 
  -2   6   8       14.53       12.46      2.81 o 
  -1   6   8      591.14      616.15      8.55 o 
   0   6   8       29.74       34.39      2.65 o 
   1   6   8        6.53        7.63      2.75 o 
   2   6   8      454.94      470.19      7.48 o 
   3   6   8      193.28      188.83      7.16 o 
   4   6   8       63.24       55.97      4.16 o 
   5   6   8       12.11       15.49      4.48 o 
   6   6   8       20.40       22.88      7.14 o 
  -6   7   8       14.44       14.91      6.76 o 
  -5   7   8       14.50       16.31      5.69 o 
  -4   7   8       15.96       16.62      4.57 o 
  -3   7   8        1.30       -3.28      3.37 o 
  -2   7   8       42.00       40.64      4.45 o 
  -1   7   8      235.37      235.05      3.90 o 
   0   7   8        0.07        1.03      1.97 o 
   1   7   8        0.96        2.92      2.62 o 
   2   7   8      287.06      278.71      6.83 o 
   3   7   8        8.58        5.50      2.32 o 
   4   7   8       35.76       37.98      4.08 o 
   5   7   8       26.14       23.61      5.38 o 
   6   7   8        1.79        8.91      7.08 o 
  -6   8   8       48.88       61.17      8.47 o 
  -5   8   8        0.83        7.13      7.27 o 
  -4   8   8       48.46       43.39      5.23 o 
  -3   8   8       45.41       42.70      4.73 o 
  -2   8   8       69.45       62.88      4.13 o 
  -1   8   8       16.55        7.64      4.74 o 
   0   8   8        1.62        1.45      2.39 o 
   1   8   8       13.77       10.46      3.88 o 
   2   8   8      230.17      223.61      6.60 o 
   3   8   8      116.24      119.72      4.74 o 
   4   8   8        0.06        3.42      2.02 o 
   5   8   8       27.43       32.34      5.88 o 
   6   8   8       37.93       38.44      7.51 o 
  -6   9   8        1.65       11.54      9.10 o 
  -5   9   8       11.66       20.97      7.51 o 
  -4   9   8        0.00        1.42      3.53 o 
  -3   9   8       82.13       70.13      4.97 o 
  -2   9   8        5.79        7.36      3.16 o 
  -1   9   8       10.44        8.56      4.65 o 
   0   9   8        8.96       10.70      3.38 o 
   1   9   8      157.16      160.71      5.68 o 
   2   9   8      191.06      209.13      7.72 o 
   3   9   8       53.48       47.58      4.24 o 
   4   9   8       13.61       15.10      5.37 o 
   5   9   8        5.90        7.67      6.17 o 
  -5  10   8        5.50       12.32      6.68 o 
  -4  10   8        0.47        4.72      3.23 o 
  -3  10   8       75.97       76.71      5.54 o 
  -2  10   8       43.02       36.57      5.63 o 
  -1  10   8      295.05      307.14      8.56 o 
   0  10   8       95.17       87.50      6.00 o 
   1  10   8        9.14        8.93      4.54 o 
   2  10   8      184.58      187.13      6.01 o 
   3  10   8        8.22       22.90      6.46 o 
   4  10   8        4.10        9.44      4.40 o 
   5  10   8       21.53       24.85      6.97 o 
  -5  11   8       22.37       21.75      5.61 o 
  -4  11   8        1.00        4.98      5.72 o 
  -3  11   8        7.38        7.06      8.26 o 
  -2  11   8        0.33       10.09      6.36 o 
  -1  11   8      102.06       86.10      6.32 o 
   0  11   8       15.15       17.04      5.34 o 
   1  11   8        1.49        5.82      4.99 o 
   2  11   8        5.48       11.71      4.94 o 
   3  11   8        0.76       10.65      5.04 o 
   4  11   8       14.72       20.86      6.27 o 
   5  11   8       27.09       26.31      5.87 o 
  -4  12   8       20.64       25.98      8.15 o 
  -3  12   8       13.37        3.08      4.39 o 
  -2  12   8        0.70        3.25      6.10 o 
  -1  12   8        0.01        0.26     10.00 o 
   0  12   8       93.26      101.92      6.82 o 
   1  12   8       12.94        6.94      6.27 o 
   2  12   8       58.72       57.27      6.42 o 
   3  12   8        7.70       16.98      6.47 o 
   4  12   8        0.09        2.21      2.69 o 
  -4  13   8        0.41        8.47     14.93 o 
  -3  13   8        2.49        9.47     10.09 o 
  -2  13   8       17.51       11.49      7.84 o 
  -1  13   8        0.08        6.25      4.85 o 
   0  13   8       19.32       23.22      7.51 o 
   1  13   8        7.16       32.60      8.20 o 
   2  13   8        0.66        7.06      7.96 o 
   3  13   8        9.64       15.85      7.70 o 
  -3  14   8        0.07       -0.21      3.65 o 
  -2  14   8        8.06       13.24      9.53 o 
  -1  14   8        3.65        4.45     12.78 o 
   0  14   8        0.06        9.89     10.65 o 
   1  14   8       14.44       32.63     10.44 o 
   2  14   8        6.09       21.54      9.56 o 
  -1  15   8        0.54        3.43      7.52 o 
   0  15   8        3.07        9.63     11.09 o 
   1  15   8        9.33       27.62     10.97 o 
  -7   1   9        1.39        3.74     10.72 o 
  -6   1   9        0.68        4.83      5.56 o 
  -5   1   9       20.53       17.36      4.45 o 
  -4   1   9       11.00       14.98      3.48 o 
  -3   1   9       51.43       49.56      5.03 o 
  -2   1   9      152.18      155.16      4.92 o 
  -1   1   9       75.43       61.84      5.58 o 
   0   1   9        2.23       19.81      8.44 o 
   1   1   9      316.08      322.23      5.51 o 
   2   1   9        3.32        8.42      3.22 o 
   3   1   9      165.70      170.58      4.81 o 
   4   1   9      123.54      123.86      5.23 o 
   5   1   9        5.66        2.96      2.71 o 
   6   1   9       20.60       12.90      3.89 o 
   7   1   9        4.83        3.31      2.61 o 
  -7   2   9        0.35       -0.63      4.06 o 
  -6   2   9       26.99       27.31      6.30 o 
  -5   2   9       14.14       15.95      4.14 o 
  -4   2   9       21.00       22.69      3.77 o 
  -3   2   9      360.56      338.10      7.41 o 
  -2   2   9        3.15       10.37      3.38 o 
  -1   2   9       21.44       13.07      4.98 o 
   0   2   9        0.66       10.78      5.50 o 
   1   2   9      323.64      353.89      5.76 o 
   2   2   9       12.01       12.84      3.49 o 
   3   2   9      265.41      270.02      5.39 o 
   4   2   9       47.04       45.35      5.38 o 
   5   2   9       99.21       96.78      5.21 o 
   6   2   9       18.77       25.05      6.25 o 
   7   2   9        2.24        4.00      4.38 o 
  -7   3   9        0.99        2.01      6.76 o 
  -6   3   9       45.48       38.03      5.90 o 
  -5   3   9        5.11        8.18      4.00 o 
  -4   3   9        1.22        0.94      2.21 o 
  -3   3   9      383.23      379.12      6.03 o 
  -2   3   9        8.44       16.16      3.84 o 
  -1   3   9       33.17       43.66      3.77 o 
   0   3   9      360.97      361.50      5.48 o 
   1   3   9      198.82      171.06      5.89 o 
   2   3   9       29.04       29.83      3.83 o 
   3   3   9      215.42      213.26      5.14 o 
   4   3   9        1.38        0.30      1.21 o 
   5   3   9       68.98       58.62      5.19 o 
   6   3   9        6.26        3.34      3.75 o 
  -7   4   9        6.83       14.68     10.33 o 
  -6   4   9       11.85       12.05      4.60 o 
  -5   4   9        2.97       12.05      4.18 o 
  -4   4   9      139.30      124.52      4.48 o 
  -3   4   9       58.09       48.34      3.63 o 
  -2   4   9       71.71       68.21      2.73 o 
  -1   4   9       89.74       89.24      3.22 o 
   0   4   9       66.95       61.29      3.60 o 
   1   4   9        6.85        1.18      1.97 o 
   2   4   9       51.72       57.00      4.07 o 
   3   4   9        7.42       18.30      3.79 o 
   4   4   9       47.15       43.99      3.99 o 
   5   4   9       51.51       56.25      5.63 o 
   6   4   9       18.37       17.94      5.49 o 
  -6   5   9        0.01        4.97      4.31 o 
  -5   5   9        0.03        0.24      4.24 o 
  -4   5   9        2.26        2.43      3.20 o 
  -3   5   9       20.11       17.26      3.19 o 
  -2   5   9       63.81       68.76      3.22 o 
  -1   5   9        7.53        4.25      1.33 o 
   0   5   9        0.11       -0.21      0.96 o 
   1   5   9       29.76       31.88      3.87 o 
   2   5   9       46.52       46.09      3.76 o 
   3   5   9       16.33       16.33      3.88 o 
   4   5   9       39.44       34.58      4.34 o 
   5   5   9       18.82        6.07      2.33 o 
   6   5   9        2.77        3.77      5.21 o 
  -6   6   9        2.45        1.25      3.27 o 
  -5   6   9        3.79        2.17      4.87 o 
  -4   6   9        5.57       -0.03      1.95 o 
  -3   6   9       13.86       12.65      3.45 o 
  -2   6   9        7.33       12.56      3.17 o 
  -1   6   9      133.51      130.69      3.31 o 
   0   6   9       56.44       52.63      3.17 o 
   1   6   9      273.03      267.78      5.58 o 
   2   6   9        0.11        2.98      4.21 o 
   3   6   9        7.48       12.49      4.43 o 
   4   6   9       17.47       21.16      5.30 o 
   5   6   9       30.24       32.98      5.70 o 
   6   6   9        1.17        3.20      5.68 o 
  -6   7   9       20.34       18.51      8.06 o 
  -5   7   9        0.07        0.35      4.00 o 
  -4   7   9        0.23       -2.20      3.81 o 
  -3   7   9       14.38       12.84      4.68 o 
  -2   7   9      109.99      110.39      4.20 o 
  -1   7   9        4.75        5.67      2.57 o 
   0   7   9      365.21      368.01      6.43 o 
   1   7   9      182.62      189.56      7.18 o 
   2   7   9        0.33        2.92      2.96 o 
   3   7   9        1.62        7.46      3.23 o 
   4   7   9        0.45       -0.24      2.75 o 
   5   7   9        1.71        3.10      5.29 o 
   6   7   9        0.10       -1.76      3.26 o 
  -6   8   9        2.33        9.31      8.76 o 
  -5   8   9       54.34       57.64      7.87 o 
  -4   8   9       23.63       10.83      3.64 o 
  -3   8   9       97.67       97.48      5.44 o 
  -2   8   9      216.79      217.81      5.45 o 
  -1   8   9       78.83       74.90      5.69 o 
   0   8   9        1.19        4.69      2.60 o 
   1   8   9       20.45       17.02      4.35 o 
   2   8   9      122.17      103.16      5.66 o 
   3   8   9        2.38        0.16      3.96 o 
   4   8   9        0.05        5.77      3.22 o 
   5   8   9        1.21        1.11      3.40 o 
  -5   9   9        0.34        4.08      7.28 o 
  -4   9   9       14.55        9.81      4.81 o 
  -3   9   9       17.85       13.47      4.69 o 
  -2   9   9        9.67       13.91      4.77 o 
  -1   9   9        2.54        1.50      1.42 o 
   0   9   9       76.37       78.47      5.99 o 
   1   9   9        0.82       -0.35      4.37 o 
   2   9   9       42.36       37.42      5.41 o 
   3   9   9       38.24       37.56      4.99 o 
   4   9   9        0.83        6.16      3.61 o 
   5   9   9        7.54       18.23      7.70 o 
  -5  10   9        0.36        7.52      8.26 o 
  -4  10   9       79.56       76.24      6.32 o 
  -3  10   9        0.15       -0.87      4.41 o 
  -2  10   9        5.21        8.03      4.49 o 
  -1  10   9        0.00        3.55      4.48 o 
   0  10   9       23.25       28.52      5.78 o 
   1  10   9       31.16       29.88      5.33 o 
   2  10   9       27.75       26.43      6.31 o 
   3  10   9        0.33        2.06      2.82 o 
   4  10   9        0.02        5.06      4.45 o 
   5  10   9        0.58        1.06      3.88 o 
  -4  11   9       14.08       16.76      8.68 o 
  -3  11   9       17.78       12.55      6.72 o 
  -2  11   9        0.95        7.13      5.05 o 
  -1  11   9       93.95       98.81      7.50 o 
   0  11   9        3.31       12.97      5.68 o 
   1  11   9        1.47       16.31      9.47 o 
   2  11   9       13.72       15.16      5.86 o 
   3  11   9       11.11       20.31      5.15 o 
   4  11   9        0.00        5.52      4.86 o 
  -4  12   9        6.59       13.91      7.36 o 
  -3  12   9        0.30        0.87      7.35 o 
  -2  12   9       24.42       35.86      6.74 o 
  -1  12   9       46.80       43.03      7.14 o 
   0  12   9        0.14       -1.68      7.33 o 
   1  12   9        4.05       11.41      5.18 o 
   2  12   9       33.38       43.35      8.05 o 
   3  12   9        4.55        7.73      4.66 o 
   4  12   9        7.20       10.77      5.46 o 
  -3  13   9        9.45       12.57     12.13 o 
  -2  13   9        3.52        3.22      8.24 o 
  -1  13   9       17.03       12.03      7.28 o 
   0  13   9       15.56       13.64      8.06 o 
   1  13   9       17.13       25.89      7.53 o 
   2  13   9       11.39       27.57      9.09 o 
   3  13   9        3.08        6.75      7.30 o 
  -2  14   9        1.72       -0.98     10.50 o 
  -1  14   9        0.58        2.38      6.60 o 
   0  14   9        0.26        4.09      8.65 o 
   1  14   9        9.91       49.23     24.23 o 
   2  14   9        0.17       13.56      9.98 o 
  -7   0  10        2.54        1.86      9.03 o 
  -6   0  10        0.77        2.55      6.67 o 
  -5   0  10        7.30       11.82      5.37 o 
  -4   0  10       23.05       23.84      6.50 o 
  -3   0  10     1101.04     1105.18     24.64 o 
  -2   0  10      311.60      327.46     11.15 o 
  -1   0  10        3.81        1.03      6.79 o 
   0   0  10       84.91       97.69      8.51 o 
   1   0  10     1151.81     1213.16     17.36 o 
   2   0  10       42.65       46.40      6.02 o 
   3   0  10       83.14       89.72     10.13 o 
   4   0  10       72.90       84.25      6.77 o 
   5   0  10        9.92       14.30      7.20 o 
   6   0  10        1.27       -0.33      3.51 o 
  -7   1  10        8.92       19.46     12.46 o 
  -6   1  10        0.23        0.76      1.69 o 
  -5   1  10       10.87       15.45      4.21 o 
  -4   1  10        0.02        7.32      2.65 o 
  -3   1  10      256.39      263.38      7.01 o 
  -2   1  10      166.85      171.74      5.47 o 
  -1   1  10        0.41        4.99      5.66 o 
   0   1  10        8.82       22.58      7.31 o 
   1   1  10       19.54       21.90      3.88 o 
   2   1  10        3.56        2.74      2.16 o 
   3   1  10        5.38       17.48      7.14 o 
   4   1  10        3.81        7.55      4.33 o 
   5   1  10        0.01        4.14      3.47 o 
   6   1  10       18.48       15.23      6.78 o 
  -7   2  10        0.05        4.04      6.35 o 
  -6   2  10        0.16        0.73      1.67 o 
  -5   2  10        0.10        4.56      3.77 o 
  -4   2  10        7.36        7.12      2.33 o 
  -3   2  10       31.71       32.94      4.27 o 
  -2   2  10        0.11       -0.29      0.59 o 
  -1   2  10       90.77       83.91      5.10 o 
   0   2  10      250.95      268.78      5.85 o 
   1   2  10      143.74      141.32      4.87 o 
   2   2  10      214.45      222.64      5.73 o 
   3   2  10       52.92       68.98      4.33 o 
   4   2  10       69.27       79.28      5.34 o 
   5   2  10        1.38        2.91      3.45 o 
   6   2  10       11.72        9.08      4.02 o 
  -6   3  10       10.07       10.58      5.73 o 
  -5   3  10        0.50        2.83      1.96 o 
  -4   3  10       16.54       19.79      4.73 o 
  -3   3  10      519.29      531.98      7.21 o 
  -2   3  10        0.60        5.71      2.91 o 
  -1   3  10       18.88       20.45      2.91 o 
   0   3  10        0.02        2.17      2.56 o 
   1   3  10        7.03        0.99      2.05 o 
   2   3  10        0.64        4.46      2.59 o 
   3   3  10      221.12      219.64      5.41 o 
   4   3  10      183.77      167.63      5.59 o 
   5   3  10        6.36        3.52      3.26 o 
   6   3  10        6.08        5.38      5.21 o 
  -6   4  10        2.37       11.17      6.46 o 
  -5   4  10       99.05       93.89      6.54 o 
  -4   4  10      158.01      157.10      5.07 o 
  -3   4  10       51.27       46.21      3.77 o 
  -2   4  10      312.07      313.82      5.65 o 
  -1   4  10        0.36        1.91      2.10 o 
   0   4  10       76.70       78.83      3.89 o 
   1   4  10       24.18       25.97      4.20 o 
   2   4  10        7.92       10.25      3.46 o 
   3   4  10      544.33      544.76      7.21 o 
   4   4  10       47.52       47.81      4.60 o 
   5   4  10       23.76       23.14      5.93 o 
   6   4  10       10.15        6.60      4.31 o 
  -6   5  10        3.42        5.57      7.88 o 
  -5   5  10        9.86       12.95      7.11 o 
  -4   5  10        3.41        5.82      4.10 o 
  -3   5  10       21.62       19.06      3.48 o 
  -2   5  10      454.80      455.09      6.34 o 
  -1   5  10        0.96        3.74      1.75 o 
   0   5  10      357.70      360.21      5.59 o 
   1   5  10       30.86       40.75      4.25 o 
   2   5  10        9.74        9.27      3.58 o 
   3   5  10       74.99       76.69      7.24 o 
   4   5  10       11.05       10.70      4.56 o 
   5   5  10       12.82       12.35      5.55 o 
   6   5  10        1.25        5.09      4.60 o 
  -6   6  10        0.14       -0.62      4.51 o 
  -5   6  10        0.93       -1.74      5.18 o 
  -4   6  10        0.18       -1.96      2.29 o 
  -3   6  10        7.37        5.41      3.36 o 
  -2   6  10       61.86       64.35      4.08 o 
  -1   6  10      278.26      293.40      4.53 o 
   0   6  10        8.85        8.80      3.40 o 
   1   6  10       69.05       82.96      5.60 o 
   2   6  10       68.90       72.99      5.31 o 
   3   6  10       31.48       37.04      4.37 o 
   4   6  10        3.47       13.66      5.30 o 
   5   6  10        8.67       11.71      5.32 o 
   6   6  10       12.44        8.81      3.51 o 
  -6   7  10        0.07       -0.36      1.44 o 
  -5   7  10        0.58       -0.97      4.97 o 
  -4   7  10       10.20        2.28      3.47 o 
  -3   7  10        9.86        2.64      3.91 o 
  -2   7  10       39.49       36.80      3.47 o 
  -1   7  10       35.47       25.91      4.03 o 
   0   7  10       79.84       76.62      4.48 o 
   1   7  10       62.29       57.27      4.80 o 
   2   7  10       57.30       56.83      5.02 o 
   3   7  10        8.40       10.59      4.20 o 
   4   7  10        6.01        8.24      2.49 o 
   5   7  10        0.22        3.69      5.42 o 
  -5   8  10        0.04       -0.64      1.96 o 
  -4   8  10        0.07       -2.94      4.75 o 
  -3   8  10        1.03        2.55      2.73 o 
  -2   8  10      105.74      104.16      4.99 o 
  -1   8  10       19.13       18.24      6.13 o 
   0   8  10       29.20       27.03      4.24 o 
   1   8  10       20.46       16.40      4.86 o 
   2   8  10      154.03      150.47      6.38 o 
   3   8  10        3.47        7.17      3.33 o 
   4   8  10       20.57       24.75      5.24 o 
   5   8  10        8.55        7.22      4.33 o 
  -5   9  10        4.79        1.95      7.65 o 
  -4   9  10       75.87       71.61      6.93 o 
  -3   9  10       10.50        9.14      5.34 o 
  -2   9  10       20.18       28.96      7.64 o 
  -1   9  10       62.60       68.25      6.15 o 
   0   9  10        0.02        6.86      6.44 o 
   1   9  10        9.63       10.52      4.35 o 
   2   9  10        8.10        7.25      6.44 o 
   3   9  10        7.08        7.46      4.21 o 
   4   9  10        8.35        8.90      5.51 o 
   5   9  10       14.67       11.99      4.81 o 
  -5  10  10        0.27        2.85      9.82 o 
  -4  10  10        0.02        0.51      2.87 o 
  -3  10  10        0.57       -2.38      6.25 o 
  -2  10  10        1.52        9.25      5.47 o 
  -1  10  10        9.57       11.80      7.24 o 
   0  10  10        9.16       14.71      6.91 o 
   1  10  10       73.37       80.63      5.59 o 
   2  10  10        1.35        1.54      2.80 o 
   3  10  10        6.97        7.07      4.21 o 
   4  10  10        0.99        5.47      5.20 o 
  -4  11  10       15.81       22.40      8.81 o 
  -3  11  10        5.60        5.03      7.36 o 
  -2  11  10        0.00        2.93      6.66 o 
  -1  11  10       11.41        5.19      5.63 o 
   0  11  10      107.40      102.89      6.95 o 
   1  11  10        5.67       12.11      6.22 o 
   2  11  10        2.29        9.34      5.12 o 
   3  11  10        8.78       15.45      6.54 o 
   4  11  10        0.03        2.30      3.42 o 
  -3  12  10        0.13       -2.43      7.15 o 
  -2  12  10        0.06        4.67      7.21 o 
  -1  12  10        3.37        7.81      5.74 o 
   0  12  10       19.17       19.77      6.83 o 
   1  12  10       41.34       56.21     14.43 o 
   2  12  10        2.51       10.87     11.16 o 
   3  12  10        1.39        7.36      4.83 o 
  -2  13  10       47.47       53.77      9.83 o 
  -1  13  10       15.62       18.20      8.78 o 
   0  13  10       17.85       19.18      8.71 o 
   1  13  10        0.37        6.83      5.34 o 
   2  13  10        0.00       13.49     10.84 o 
  -1  14  10        3.03       13.89     10.14 o 
   0  14  10        3.27       15.05      9.61 o 
   1  14  10        9.07       45.17     20.84 o 
  -6   1  11        0.90        0.18      1.03 o 
  -5   1  11        1.97        5.33      3.50 o 
  -4   1  11       14.92       22.24      4.32 o 
  -3   1  11      262.01      247.95      7.47 o 
  -2   1  11        2.36        9.34      3.85 o 
  -1   1  11        1.20        1.12      5.87 o 
   0   1  11       42.25       50.55      6.61 o 
   1   1  11        4.06        6.46      3.20 o 
   2   1  11       18.55       15.20      4.35 o 
   3   1  11      391.89      373.46      7.65 o 
   4   1  11        2.92       12.51      4.36 o 
   5   1  11        0.44        6.51      4.95 o 
   6   1  11       14.66       14.95      7.52 o 
  -6   2  11        0.78        3.22      3.67 o 
  -5   2  11       17.69       18.13      4.81 o 
  -4   2  11       11.01       10.54      3.88 o 
  -3   2  11        5.08        2.83      3.35 o 
  -2   2  11       26.73       28.87      3.80 o 
  -1   2  11       23.25       19.92      5.01 o 
   0   2  11       96.61      105.65     10.60 o 
   1   2  11        6.82        8.48      3.13 o 
   2   2  11       45.95       37.53      4.24 o 
   3   2  11      156.64      167.90      5.56 o 
   4   2  11        0.10        8.87      3.95 o 
   5   2  11        0.01        0.50      3.30 o 
   6   2  11        0.83        7.21      9.82 o 
  -6   3  11       12.51       18.05      5.96 o 
  -5   3  11       11.59       12.35      5.45 o 
  -4   3  11       61.16       58.59      5.03 o 
  -3   3  11        0.72       -0.05      1.05 o 
  -2   3  11        5.85        2.58      1.48 o 
  -1   3  11       43.61       46.64      4.05 o 
   0   3  11       39.11       39.86      5.89 o 
   1   3  11        0.02       -1.11      3.37 o 
   2   3  11       47.37       50.01      4.36 o 
   3   3  11        0.36        6.06      3.40 o 
   4   3  11        0.01        8.65      3.11 o 
   5   3  11        0.01        0.83      3.96 o 
   6   3  11        1.07        0.26      2.42 o 
  -6   4  11        9.05        9.72     11.97 o 
  -5   4  11        8.08        8.94      6.79 o 
  -4   4  11       36.82       33.56      5.94 o 
  -3   4  11       26.14       30.11      3.89 o 
  -2   4  11       56.64       59.52      4.10 o 
  -1   4  11       45.82       46.38      3.37 o 
   0   4  11       16.67       19.98      3.82 o 
   1   4  11       62.31       62.34      4.89 o 
   2   4  11        0.57        4.59      3.23 o 
   3   4  11        2.86        3.87      1.91 o 
   4   4  11       38.72       38.73      4.99 o 
   5   4  11       17.55       14.40      5.61 o 
   6   4  11       14.31       12.85      6.25 o 
  -6   5  11        1.56        1.02      2.21 o 
  -5   5  11        0.02        1.26      1.88 o 
  -4   5  11       47.89       45.04      5.65 o 
  -3   5  11       77.35       69.61      4.09 o 
  -2   5  11        7.89       10.64      3.39 o 
  -1   5  11       26.53       29.03      3.22 o 
   0   5  11       37.20       29.42      3.72 o 
   1   5  11        1.69       12.54      4.83 o 
   2   5  11      108.11      107.05      4.82 o 
   3   5  11      220.98      211.03      7.38 o 
   4   5  11       24.36       22.97      4.72 o 
   5   5  11       20.34       21.66      5.97 o 
   6   5  11        8.43       12.30      7.07 o 
  -6   6  11        1.84       -2.56      6.00 o 
  -5   6  11        0.06        1.55      6.63 o 
  -4   6  11       44.15       37.56      5.21 o 
  -3   6  11        1.39        0.44      1.89 o 
  -2   6  11        2.92        8.48      3.31 o 
  -1   6  11       31.45       33.30      3.55 o 
   0   6  11       22.98        8.80      4.59 o 
   1   6  11      102.54       91.67      5.28 o 
   2   6  11       17.10       16.01      4.52 o 
   3   6  11       62.86       66.73      5.75 o 
   4   6  11        0.63        4.34      4.03 o 
   5   6  11        8.32       16.55      5.91 o 
  -5   7  11        2.11        0.12      2.68 o 
  -4   7  11       15.16       10.60      4.12 o 
  -3   7  11       30.62       29.21      4.73 o 
  -2   7  11       45.82       46.49      4.30 o 
  -1   7  11       55.87       54.07      5.47 o 
   0   7  11      161.96      173.35      5.50 o 
   1   7  11       22.39       16.69      4.89 o 
   2   7  11      219.71      192.92      6.99 o 
   3   7  11        3.03       21.00      6.02 o 
   4   7  11        0.03        9.09      4.00 o 
   5   7  11        7.52        8.67      6.24 o 
  -5   8  11       54.96       67.90      9.81 o 
  -4   8  11        5.60        1.27      3.57 o 
  -3   8  11        2.67        5.45      2.91 o 
  -2   8  11        0.41        6.10      4.54 o 
  -1   8  11        6.93        8.50      7.20 o 
   0   8  11        0.41        0.98      4.41 o 
   1   8  11       39.62       41.67      5.37 o 
   2   8  11        0.57        4.30      3.90 o 
   3   8  11       56.33       63.25      5.45 o 
   4   8  11        0.05       11.53      5.54 o 
   5   8  11        3.88        1.76      5.77 o 
  -5   9  11        2.96        5.40      7.31 o 
  -4   9  11       36.66       38.94      7.74 o 
  -3   9  11        0.26        6.60      6.01 o 
  -2   9  11       90.79       93.14      6.38 o 
  -1   9  11        1.24        1.02      8.31 o 
   0   9  11        0.39        5.90      4.87 o 
   1   9  11      218.40      246.88      6.92 o 
   2   9  11      102.66      100.27      6.36 o 
   3   9  11        5.20        9.90      4.07 o 
   4   9  11       72.31       91.38      8.16 o 
  -4  10  11        5.91        1.61      2.45 o 
  -3  10  11        0.17        0.60      1.60 o 
  -2  10  11       45.15       52.46      7.15 o 
  -1  10  11       28.18       37.06      7.84 o 
   0  10  11       15.85       19.04      6.02 o 
   1  10  11       11.46       25.31     11.33 o 
   2  10  11        3.13        3.32      5.23 o 
   3  10  11        0.03        7.43      6.37 o 
   4  10  11        8.68       24.51      7.34 o 
  -4  11  11       11.99       18.17      9.71 o 
  -3  11  11        0.02        3.38      6.28 o 
  -2  11  11       22.71       25.16      7.96 o 
  -1  11  11       48.73       48.82      7.57 o 
   0  11  11        0.00        0.45      2.82 o 
   1  11  11       37.59       49.38      8.64 o 
   2  11  11        0.19        5.05      4.28 o 
   3  11  11       13.11       17.04      6.77 o 
  -3  12  11        7.95       10.59      9.54 o 
  -2  12  11        5.18       13.77      8.21 o 
  -1  12  11        9.08        2.69      5.27 o 
   0  12  11        0.19        2.15      3.93 o 
   1  12  11       10.41       26.38      8.04 o 
   2  12  11        2.97       32.07     19.45 o 
  -2  13  11        0.01        4.04      7.69 o 
  -1  13  11        0.24        2.15      8.72 o 
   0  13  11        0.31        2.60      7.99 o 
   1  13  11        1.48        9.45      7.15 o 
  -6   0  12       19.37       29.63     17.65 o 
  -5   0  12        0.15        6.03      5.61 o 
  -4   0  12       18.19       14.54      8.50 o 
  -3   0  12       37.42       36.21      5.82 o 
  -2   0  12       11.60       17.73      8.56 o 
  -1   0  12        5.48        5.53      7.56 o 
   0   0  12      126.39      132.23     10.23 o 
   1   0  12        3.70        9.67      3.98 o 
   2   0  12      211.17      224.95      9.31 o 
   3   0  12      117.24      110.43      8.81 o 
   4   0  12        3.54       10.16      8.04 o 
   5   0  12       31.58       41.80      8.19 o 
   6   0  12        8.02        3.32      9.06 o 
  -6   1  12        0.63       15.97      9.09 o 
  -5   1  12       16.55       21.30      5.12 o 
  -4   1  12       54.65       44.29      5.42 o 
  -3   1  12      108.72       93.99      5.30 o 
  -2   1  12        0.30        3.43      4.24 o 
  -1   1  12       23.38       19.28      4.54 o 
   0   1  12       73.05       84.12      5.83 o 
   1   1  12      105.58      112.76      6.22 o 
   2   1  12       80.57       80.77      5.32 o 
   3   1  12       10.81        2.25      6.36 o 
   4   1  12       25.93       26.26      5.19 o 
   5   1  12        4.74        2.96      2.31 o 
   6   1  12        0.13        2.24      3.00 o 
  -6   2  12        0.72       14.50     10.57 o 
  -5   2  12        1.12        2.81      3.32 o 
  -4   2  12        5.77        0.69      3.23 o 
  -3   2  12       11.87        8.82      4.77 o 
  -2   2  12        6.14        9.48      2.94 o 
  -1   2  12        4.10        8.01      5.56 o 
   0   2  12      142.81      141.71      5.66 o 
   1   2  12       33.13       26.76      4.32 o 
   2   2  12       76.52       74.81      5.34 o 
   3   2  12      188.41      186.83      8.69 o 
   4   2  12        9.77        6.35      4.86 o 
   5   2  12        3.33        3.23      3.35 o 
   6   2  12       41.04       44.50      8.75 o 
  -6   3  12        0.13        4.10      5.74 o 
  -5   3  12        0.24        8.54      5.11 o 
  -4   3  12       12.16       14.82      5.08 o 
  -3   3  12       41.19       39.93      4.66 o 
  -2   3  12       33.60       38.21      3.98 o 
  -1   3  12       80.93       79.74      4.55 o 
   0   3  12       28.95       33.35      4.31 o 
   1   3  12       36.82       34.86      4.36 o 
   2   3  12        1.48        5.47      3.22 o 
   3   3  12      120.64      113.42      5.00 o 
   4   3  12       17.48       20.14      5.43 o 
   5   3  12       20.19       21.74      7.16 o 
  -6   4  12        0.48        4.83     11.22 o 
  -5   4  12        8.84       13.69      6.50 o 
  -4   4  12       22.93       26.93      5.97 o 
  -3   4  12        5.12        6.09      3.23 o 
  -2   4  12       39.57       40.72      4.56 o 
  -1   4  12      157.74      159.30      4.88 o 
   0   4  12       79.41       66.33      4.31 o 
   1   4  12       13.77       23.60      5.62 o 
   2   4  12       21.20       20.90      4.47 o 
   3   4  12       12.85       10.08      4.24 o 
   4   4  12        4.35        9.47      5.08 o 
   5   4  12       23.31       23.11      7.45 o 
  -5   5  12        2.49        4.53      7.28 o 
  -4   5  12       17.12       10.61      5.74 o 
  -3   5  12       61.62       54.41      4.50 o 
  -2   5  12       67.34       62.53      4.06 o 
  -1   5  12       40.11       39.08      4.18 o 
   0   5  12      381.61      419.30      6.91 o 
   1   5  12       67.92       78.67      4.87 o 
   2   5  12        9.35       10.88      4.34 o 
   3   5  12        0.92        4.52      2.90 o 
   4   5  12        2.19        5.89      4.69 o 
   5   5  12        3.77        8.68      4.88 o 
  -5   6  12        0.62       -0.35     10.40 o 
  -4   6  12       41.01       49.63      7.58 o 
  -3   6  12        0.06       -1.64      3.68 o 
  -2   6  12       10.88       11.85      4.53 o 
  -1   6  12      471.85      485.12      8.24 o 
   0   6  12        6.59       12.59      4.41 o 
   1   6  12      280.88      294.43      7.60 o 
   2   6  12       48.41       44.41      4.92 o 
   3   6  12        5.66        4.94      3.62 o 
   4   6  12        0.03        5.81      4.61 o 
   5   6  12        9.85       13.98      6.40 o 
  -5   7  12        1.91        3.40      6.21 o 
  -4   7  12       21.73       23.07      6.11 o 
  -3   7  12        7.33        2.85      4.00 o 
  -2   7  12       52.11       52.55      7.58 o 
  -1   7  12        7.34        3.11      3.33 o 
   0   7  12        8.64       18.35      5.03 o 
   1   7  12      104.53      106.63      5.87 o 
   2   7  12       15.58       17.50      5.29 o 
   3   7  12        0.66        7.37      4.36 o 
   4   7  12       12.72       18.55      5.60 o 
   5   7  12        0.64        3.73      3.63 o 
  -5   8  12       16.78       14.83     14.72 o 
  -4   8  12        0.58       -0.08      1.93 o 
  -3   8  12        0.27        5.69      7.23 o 
  -2   8  12        0.32        0.29      5.25 o 
  -1   8  12        5.66        4.15      4.51 o 
   0   8  12        0.66       12.50      5.63 o 
   1   8  12       13.85       14.07      5.65 o 
   2   8  12        5.77        4.59      3.09 o 
   3   8  12        0.04       10.17      5.70 o 
   4   8  12        0.03       11.69      4.66 o 
  -4   9  12        5.30        0.91      6.18 o 
  -3   9  12        2.32        2.07      5.00 o 
  -2   9  12        0.02        7.99      5.84 o 
  -1   9  12       11.99       17.03      7.54 o 
   0   9  12       44.87       41.13      6.88 o 
   1   9  12        1.67        4.05      4.64 o 
   2   9  12        0.10        0.39      7.16 o 
   3   9  12        6.00       14.21      5.21 o 
   4   9  12        1.62       10.89      6.04 o 
  -4  10  12        1.50        2.32      6.58 o 
  -3  10  12        4.13        5.35      5.07 o 
  -2  10  12       22.37       25.38      6.47 o 
  -1  10  12       12.88       13.40      8.74 o 
   0  10  12        0.67        0.72      3.71 o 
   1  10  12        2.82        8.82      5.00 o 
   2  10  12        9.75       10.72      5.63 o 
   3  10  12        0.09        6.69      4.57 o 
  -3  11  12       13.17       18.12      9.88 o 
  -2  11  12        8.24       12.57      8.15 o 
  -1  11  12        0.81        0.18      5.94 o 
   0  11  12        9.93       14.75      7.87 o 
   1  11  12        9.73       14.83      7.01 o 
   2  11  12        0.40       -1.72      7.38 o 
   3  11  12       14.44       22.59      7.63 o 
  -2  12  12       38.48       34.51     12.90 o 
  -1  12  12       94.79       92.52      9.45 o 
   0  12  12        7.15        2.35      4.49 o 
   1  12  12        9.20       21.49     10.55 o 
   2  12  12        0.41        7.11     18.14 o 
  -6   1  13        2.09       18.95     10.58 o 
  -5   1  13        2.27        1.58      2.32 o 
  -4   1  13        9.49        5.61      4.13 o 
  -3   1  13       31.07       30.84      5.03 o 
  -2   1  13       18.40       18.19      4.30 o 
  -1   1  13        3.08        0.90      4.87 o 
   0   1  13      157.48      163.42      5.53 o 
   1   1  13        0.93        4.73      2.88 o 
   2   1  13        3.04        6.14      5.04 o 
   3   1  13       18.48       14.40      6.75 o 
   4   1  13        0.49        3.42      4.02 o 
   5   1  13        0.21        0.20      1.49 o 
  -5   2  13        4.59       12.21      6.34 o 
  -4   2  13      181.68      160.26      7.41 o 
  -3   2  13       19.63       13.07      4.38 o 
  -2   2  13        0.74        0.26      2.38 o 
  -1   2  13        1.30       12.40      6.40 o 
   0   2  13       43.42       46.09      5.12 o 
   1   2  13        0.54       11.37      4.66 o 
   2   2  13      265.72      271.04      7.63 o 
   3   2  13       23.95       18.75      5.70 o 
   4   2  13        4.83       10.74      5.02 o 
   5   2  13       21.48       31.08      7.22 o 
  -5   3  13        5.17        5.14      3.56 o 
  -4   3  13       67.43       54.25      6.32 o 
  -3   3  13        8.57        1.63      2.88 o 
  -2   3  13       15.45       16.11      5.89 o 
  -1   3  13       42.52       48.30      4.61 o 
   0   3  13        0.67        2.56      2.88 o 
   1   3  13        1.30        3.98      4.30 o 
   2   3  13      113.66      109.59      5.99 o 
   3   3  13        1.38        9.90      3.63 o 
   4   3  13       25.29       27.44      6.66 o 
   5   3  13        3.64       18.28      8.39 o 
  -5   4  13        4.28        8.26      7.28 o 
  -4   4  13       29.56       23.30      7.28 o 
  -3   4  13        0.27        0.45      1.73 o 
  -2   4  13        5.02        9.78      4.42 o 
  -1   4  13       51.00       51.76      4.87 o 
   0   4  13        6.58        1.97      2.40 o 
   1   4  13        8.01       13.38      4.32 o 
   2   4  13       59.29       72.17      5.56 o 
   3   4  13       51.83       55.64      5.62 o 
   4   4  13       15.96       19.07      5.72 o 
   5   4  13        1.48        3.78      3.63 o 
  -5   5  13        6.31       17.80      9.83 o 
  -4   5  13        1.24        2.57      4.06 o 
  -3   5  13       24.53       15.62      3.73 o 
  -2   5  13        0.00        1.22      2.29 o 
  -1   5  13       30.77       26.47      4.74 o 
   0   5  13        4.74        2.04      2.75 o 
   1   5  13        0.07        0.87      1.30 o 
   2   5  13       14.28       18.92      4.92 o 
   3   5  13        4.32        5.31      4.19 o 
   4   5  13        0.90        4.57      3.03 o 
   5   5  13        4.46        1.24      3.81 o 
  -5   6  13        0.15        5.52      8.54 o 
  -4   6  13        0.05        6.39      7.35 o 
  -3   6  13       12.01        4.56      5.42 o 
  -2   6  13        0.09        1.01      1.94 o 
  -1   6  13        2.56        1.02      4.30 o 
   0   6  13        0.57        6.85      4.34 o 
   1   6  13       68.57       67.43      5.92 o 
   2   6  13       39.01       38.45      5.65 o 
   3   6  13        0.96        1.27      4.31 o 
   4   6  13        3.64        9.70      5.40 o 
  -4   7  13        6.97       10.61      7.32 o 
  -3   7  13       17.58       21.65      7.13 o 
  -2   7  13        4.41       15.41      6.18 o 
  -1   7  13        7.65        3.77      3.84 o 
   0   7  13       17.12       12.59      4.38 o 
   1   7  13        7.67       11.66      4.64 o 
   2   7  13       16.86       14.86      5.76 o 
   3   7  13       12.81       18.90      4.62 o 
   4   7  13        1.28        2.26      3.72 o 
  -4   8  13        3.05       16.09     12.12 o 
  -3   8  13       40.95       43.51      7.99 o 
  -2   8  13       23.13       23.53      5.50 o 
  -1   8  13        1.31       -2.35      8.11 o 
   0   8  13       10.01       13.22      7.33 o 
   1   8  13        0.22        2.90      2.88 o 
   2   8  13        0.38        5.97      5.08 o 
   3   8  13       21.64       33.66      5.76 o 
   4   8  13        1.31        8.63      5.45 o 
  -4   9  13       18.24       15.83     18.04 o 
  -3   9  13       22.53       21.29      7.53 o 
  -2   9  13        4.03       15.48      6.92 o 
  -1   9  13       28.33       20.39      7.39 o 
   0   9  13        0.02        6.85      6.69 o 
   1   9  13       25.70       29.65      6.54 o 
   2   9  13        8.34        9.52      4.61 o 
   3   9  13        0.03        0.53      1.70 o 
  -3  10  13        0.91        8.06      7.97 o 
  -2  10  13        4.13       11.70      6.27 o 
  -1  10  13       16.89        9.75      7.00 o 
   0  10  13        1.95        0.22      3.41 o 
   1  10  13        4.29        9.82      6.63 o 
   2  10  13       21.38       21.47      8.37 o 
   3  10  13        1.21       16.95      7.63 o 
  -2  11  13        4.66        4.14      7.07 o 
  -1  11  13        6.38        8.61      8.48 o 
   0  11  13       10.67       12.69      8.68 o 
   1  11  13        0.05       15.82      9.77 o 
   2  11  13        7.95        8.52     11.22 o 
  -5   0  14        1.35        7.33      9.62 o 
  -4   0  14      210.87      175.62     11.90 o 
  -3   0  14       11.94        5.76      5.87 o 
  -2   0  14       21.40       23.27     12.29 o 
  -1   0  14        0.05        3.34      6.91 o 
   0   0  14       85.41       93.73      7.83 o 
   1   0  14        7.37       20.16      7.38 o 
   2   0  14       88.18       88.72      7.82 o 
   3   0  14       21.81        9.69      9.15 o 
   4   0  14       11.70       18.03      7.56 o 
   5   0  14        5.18       14.02      9.76 o 
  -5   1  14        0.63        2.21      3.99 o 
  -4   1  14       13.32       13.39      5.77 o 
  -3   1  14        2.06        7.59      4.51 o 
  -2   1  14        2.09        6.45      4.10 o 
  -1   1  14       26.19       17.67      5.47 o 
   0   1  14       15.55       20.50      4.46 o 
   1   1  14        0.01       19.89      7.46 o 
   2   1  14       13.63       15.78      5.23 o 
   3   1  14        2.24        4.59      5.60 o 
   4   1  14        0.58        4.06      2.99 o 
   5   1  14        0.04        5.27      4.39 o 
  -5   2  14        0.66       -1.70      8.20 o 
  -4   2  14        0.01        2.04      4.13 o 
  -3   2  14       14.55       12.87      5.36 o 
  -2   2  14        6.85        5.51      4.36 o 
  -1   2  14        1.91        5.39      7.96 o 
   0   2  14        0.02        6.47      3.78 o 
   1   2  14        2.37       23.44      7.60 o 
   2   2  14       66.27       65.16      6.43 o 
   3   2  14       34.50       41.89      7.93 o 
   4   2  14        4.73       11.16      5.44 o 
   5   2  14        0.12        9.61      7.99 o 
  -5   3  14        0.06        1.91     10.59 o 
  -4   3  14       39.54       48.81      7.07 o 
  -3   3  14        3.20       -1.61      3.48 o 
  -2   3  14        5.36        7.55      4.78 o 
  -1   3  14       16.17       16.06      4.23 o 
   0   3  14        0.93       -0.04      2.60 o 
   1   3  14       25.30       35.92      9.55 o 
   2   3  14        9.79       11.30      4.95 o 
   3   3  14        0.49        1.41      2.34 o 
   4   3  14        3.84        9.33      4.89 o 
  -5   4  14       47.46       63.48     12.21 o 
  -4   4  14        0.55       -0.73      5.17 o 
  -3   4  14        0.07        1.27      2.33 o 
  -2   4  14       54.26       44.21      5.67 o 
  -1   4  14       34.93       38.31      5.99 o 
   0   4  14        4.54        0.91      2.08 o 
   1   4  14        2.62        3.14      2.23 o 
   2   4  14      248.27      260.99      7.78 o 
   3   4  14       40.71       41.16      6.56 o 
   4   4  14        0.01        1.31      1.01 o 
  -4   5  14        0.79        2.02      8.99 o 
  -3   5  14        9.39       13.09      6.33 o 
  -2   5  14       10.78       10.81      4.34 o 
  -1   5  14        0.02        7.89     10.57 o 
   0   5  14      294.96      314.67      8.62 o 
   1   5  14        4.07        5.01      3.50 o 
   2   5  14       54.86       61.96      5.57 o 
   3   5  14       11.74       13.14      5.07 o 
   4   5  14       14.13       19.88      6.36 o 
  -4   6  14        0.15        2.19      8.32 o 
  -3   6  14        2.61        6.65      5.42 o 
  -2   6  14       15.69       12.83      5.27 o 
  -1   6  14       54.25       46.50      6.50 o 
   0   6  14       30.12       33.82      5.80 o 
   1   6  14      209.96      222.17      7.08 o 
   2   6  14        0.17        3.19      3.82 o 
   3   6  14       14.10        9.29      4.04 o 
   4   6  14        0.16        4.21      2.64 o 
  -4   7  14        0.26       14.06     12.35 o 
  -3   7  14        8.32       10.16      5.68 o 
  -2   7  14        3.66       13.76      8.12 o 
  -1   7  14        1.02        0.51      2.03 o 
   0   7  14       67.76       71.94      6.90 o 
   1   7  14        2.09        0.14      1.01 o 
   2   7  14       12.09       12.81      7.25 o 
   3   7  14        0.00        3.00      2.79 o 
  -3   8  14       21.74       18.73     16.06 o 
  -2   8  14        0.51       12.28      9.09 o 
  -1   8  14       11.78       13.79      8.53 o 
   0   8  14       12.21       18.98      7.24 o 
   1   8  14       93.47       90.35      7.89 o 
   2   8  14       11.86       15.22      6.13 o 
   3   8  14       17.81       23.92      6.91 o 
  -3   9  14        3.29        9.44     13.16 o 
  -2   9  14        5.99        2.93      7.22 o 
  -1   9  14        0.87        0.02      2.20 o 
   0   9  14        6.71        5.69      6.40 o 
   1   9  14        1.52       11.80      6.86 o 
   2   9  14        9.56       14.97      6.93 o 
  -2  10  14       17.02       20.84      9.10 o 
  -1  10  14        7.90        5.14     15.48 o 
   0  10  14       29.62       26.59     10.88 o 
   1  10  14        4.79       13.16     12.41 o 
  -4   1  15        0.01        3.03      6.34 o 
  -3   1  15        5.60        8.71      8.56 o 
  -2   1  15        5.41        9.98      3.98 o 
  -1   1  15       40.86       42.44      5.42 o 
   0   1  15        9.41       16.14      5.22 o 
   1   1  15       79.17       96.00      7.21 o 
   2   1  15      152.46      157.95      7.26 o 
   3   1  15       13.89        1.53      4.06 o 
   4   1  15       16.24       26.33      7.22 o 
  -4   2  15        4.03        7.11      6.03 o 
  -3   2  15       22.43       20.18      8.26 o 
  -2   2  15       47.57       42.99      5.21 o 
  -1   2  15        9.01        9.27      5.26 o 
   0   2  15        2.77        2.76      2.85 o 
   1   2  15        6.17       17.32      9.27 o 
   2   2  15        5.04        4.77      4.73 o 
   3   2  15        3.45        2.24      4.02 o 
   4   2  15        2.49        3.59      6.61 o 
  -4   3  15        0.34        6.39      8.73 o 
  -3   3  15        3.20        4.21      5.03 o 
  -2   3  15        0.24        5.12      4.23 o 
  -1   3  15       34.23       23.37      4.99 o 
   0   3  15       11.11       14.03      4.46 o 
   1   3  15       24.38       23.91      5.63 o 
   2   3  15       41.50       48.97      6.76 o 
   3   3  15        0.12        1.59      4.58 o 
   4   3  15        1.44        0.18      4.72 o 
  -4   4  15        0.28        5.04      7.95 o 
  -3   4  15        0.21       -2.27      4.93 o 
  -2   4  15        5.39       15.69      5.86 o 
  -1   4  15       21.45       16.19      5.74 o 
   0   4  15        0.68        7.93      5.71 o 
   1   4  15        2.12        0.24      1.20 o 
   2   4  15        5.07       22.56      7.04 o 
   3   4  15        2.55        0.71      3.88 o 
   4   4  15        0.40        0.58      4.98 o 
  -4   5  15        5.59       18.45     12.48 o 
  -3   5  15        0.00        1.22      3.39 o 
  -2   5  15        0.91        3.06      4.90 o 
  -1   5  15        3.42        1.30      4.11 o 
   0   5  15       43.95       32.80      6.33 o 
   1   5  15        1.39       10.58      5.59 o 
   2   5  15       30.48       33.97      5.99 o 
   3   5  15        5.88        2.55      2.73 o 
  -3   6  15        1.26        3.28      9.85 o 
  -2   6  15       33.20       27.66      6.10 o 
  -1   6  15       63.68       55.21      7.31 o 
   0   6  15        2.83        6.60      4.64 o 
   1   6  15        9.82       16.19      5.69 o 
   2   6  15        7.76       11.25      7.07 o 
   3   6  15        8.66        9.20      3.96 o 
  -3   7  15        1.14        3.43      8.78 o 
  -2   7  15        7.21       13.01      5.99 o 
  -1   7  15       18.91       15.43     13.67 o 
   0   7  15       24.16       17.75      8.04 o 
   1   7  15        5.85        9.53      4.46 o 
   2   7  15        3.12        3.66      2.92 o 
   3   7  15        0.02       16.06      8.21 o 
  -2   8  15        4.80        2.52      6.43 o 
  -1   8  15        9.58        6.39      4.71 o 
   0   8  15       25.44       25.58      7.99 o 
   1   8  15       19.38       22.21      7.67 o 
   2   8  15        3.15        4.28      5.28 o 
  -2   9  15       17.21       15.80      8.81 o 
  -1   9  15        0.85        6.68      8.29 o 
   0   9  15       21.43       25.23     11.15 o 
   1   9  15        0.24        4.99      8.43 o 
  -4   0  16       33.27       34.23     15.19 o 
  -3   0  16        0.08        6.77     10.02 o 
  -2   0  16       23.93       16.82      7.38 o 
  -1   0  16        0.20        0.55      3.43 o 
   0   0  16        7.02        9.43      6.48 o 
   1   0  16        0.05        9.14      7.02 o 
   2   0  16        5.09        0.70      3.28 o 
   3   0  16        0.28        0.18     10.24 o 
  -4   1  16        3.59        7.66      8.32 o 
  -3   1  16        6.76        6.43      7.40 o 
  -2   1  16        2.41        2.86      5.85 o 
  -1   1  16        2.35        5.29      4.47 o 
   0   1  16        1.00        0.21      2.38 o 
   1   1  16       22.71       36.48      6.08 o 
   2   1  16        2.75        7.74      7.07 o 
   3   1  16        0.01        1.20      2.20 o 
  -4   2  16        1.26        5.33      4.88 o 
  -3   2  16        0.76        2.83      5.78 o 
  -2   2  16       16.37       21.70      4.94 o 
  -1   2  16       27.03       11.83      7.73 o 
   0   2  16        1.24        0.66      2.69 o 
   1   2  16       61.58       64.59      5.80 o 
   2   2  16       39.86       34.18      7.35 o 
   3   2  16        1.78        7.96      7.14 o 
  -3   3  16        0.71        1.71      6.69 o 
  -2   3  16        7.78       12.97      6.57 o 
  -1   3  16       38.18       39.37      6.30 o 
   0   3  16        0.99        2.28      3.50 o 
   1   3  16       89.80       87.50      6.11 o 
   2   3  16       65.72       81.07      9.05 o 
   3   3  16       28.57       30.71      7.92 o 
  -3   4  16        2.28        7.27      8.65 o 
  -2   4  16       10.23       12.82      6.37 o 
  -1   4  16        0.36        0.94      5.42 o 
   0   4  16       17.12       15.68      5.70 o 
   1   4  16       17.15       21.33      5.87 o 
   2   4  16       28.93       29.86      7.51 o 
   3   4  16        1.08        4.52      4.45 o 
  -3   5  16        1.01        0.64      9.63 o 
  -2   5  16        1.46        7.57      6.88 o 
  -1   5  16        0.18        0.62      9.83 o 
   0   5  16       33.73       24.47      7.20 o 
   1   5  16       14.96       18.25      6.44 o 
   2   5  16       22.17       27.00      7.01 o 
  -2   6  16       28.62       27.78      8.25 o 
  -1   6  16        1.43        0.35      1.52 o 
   0   6  16        6.90        5.83     10.64 o 
   1   6  16       75.72       71.80      7.54 o 
   2   6  16        8.20       15.87      6.44 o 
  -2   7  16        1.76        3.33      6.24 o 
  -1   7  16        1.36        4.17      7.94 o 
   0   7  16        1.54        2.80      4.92 o 
   1   7  16        0.21        7.68      5.14 o 
  -1   8  16        9.01        7.77      5.91 o 
   0   8  16        0.34        1.21      8.66 o 
  -3   1  17        1.40        3.00      7.81 o 
  -2   1  17        0.33        3.83      4.39 o 
  -1   1  17       26.39       26.12      6.27 o 
   0   1  17        0.83        0.05      0.74 o 
   1   1  17        7.72       12.87      6.85 o 
   2   1  17        0.04       10.72      9.05 o 
  -3   2  17        0.58       -2.75      5.00 o 
  -2   2  17        1.29        2.22      4.41 o 
  -1   2  17       14.31        9.33      5.37 o 
   0   2  17        0.34        4.12      5.08 o 
   1   2  17       30.90       32.70      6.57 o 
   2   2  17        0.20        6.97      4.85 o 
  -2   3  17        1.06        5.87      5.69 o 
  -1   3  17       13.49       15.88      8.30 o 
   0   3  17        0.02        0.00      2.62 o 
   1   3  17       25.94       25.98      8.38 o 
   2   3  17        0.17        7.15      7.87 o 
  -2   4  17        6.23        9.07      8.75 o 
  -1   4  17        7.56        2.17      4.42 o 
   0   4  17        3.90       11.44      6.96 o 
   1   4  17        5.87        7.52      6.15 o 
   2   4  17        0.49        2.54      2.45 o 
  -2   5  17        1.50        0.18      6.38 o 
  -1   5  17        6.20        8.38      8.97 o 
   0   5  17        2.42        0.14      5.29 o 
   1   5  17        1.99        3.85      4.69 o 
  -1   6  17        2.24        6.02      9.26 o 
   0   6  17       10.36       11.25     10.86 o 
  -1   0  18        0.58       16.69      9.27 o 
   0   0  18       50.42       50.28     11.98 o 
   1   0  18      103.85      144.18     14.51 o 
  -1   1  18        4.74       13.21      5.53 o 
   0   1  18       19.00       26.71      8.27 o 
   1   1  18        3.27        1.15      2.95 o 
  -1   2  18        3.63        9.98      7.10 o 
   0   2  18        1.68        0.74      2.34 o 
                                                 
